# Supplementary material for: Bis(2-phenyl­ethyl­ammonium) tetra­chloridocobaltate(II)
Source: Acta Crystallogr Sect E Struct Rep Online. 2011 Apr 7;67(Pt 5):m522–3. doi: 10.1107/S1600536811011603 (PMC3089155; doi:10.1107/S1600536811011603)
Supplement: Supplementary file 1 [file e-67-0m522-sup1.cif]

##############################################################################
#                                                                            #
# This CIF contains the data in a paper accepted for publication in          #
# Acta Crystallographica Section E. It conforms to the requirements of       #
# Notes for Authors for Acta Crystallographica Section E, and has been       #
# peer reviewed under the auspices of the IUCr Commission on Journals.       #
#                                                                            #
# Full details of the Crystallographic Information File format               #
# are given in the paper "The Crystallographic Information File (CIF):       #
# a New Standard Archive File for Crystallography" by S. R. Hall, F. H.      #
# Allen and I. D. Brown [Acta Cryst. (1991), A47, 655-685].                  #
#                                                                            #
# The current version of the core CIF dictionary is obtainable from          #
# ftp://ftp.iucr.org/pub/cif_core.dic.                                       #
#                                                                            #
# Software is freely available for graphical display of the structure(s)     #
# in this CIF. For information consult the CIF software page                 #
# http://www.iucr.org/resources/cif/software.                                #
#                                                                            #
# This file may be used for bona fide research purposes within the           #
# scientific community so long as proper attribution is given to the journal # 
# article from which it was obtained.                                        #
#                                                                            #
##############################################################################
data_global
_journal_date_recd_electronic     2011-03-22
_journal_date_accepted     2011-03-29
_journal_name_full     'Acta Crystallographica, Section E'
_journal_year     2011
_journal_volume     67
_journal_issue      5
_journal_page_first     m522
_journal_page_last     m523
_journal_paper_category     QM
_journal_coeditor_code     SI2347
_publ_contact_author_name     'Prof. Dr. Seong-Hun Park'
_publ_contact_author_address
;
Department of Chemistry
Faculty of Liberal Art & Teacher Education
University of Seoul, Seoul 130-743
KOREA
;
_publ_contact_author_email     parksh@uos.ac.kr
_publ_contact_author_fax     '82-2-2210-2319'
_publ_contact_author_phone     '82-2-2210-5657'
_publ_section_title
;
Bis(2-phenylethylammonium) tetrachloridocobaltate(II)
;
loop_
    _publ_author_name
    _publ_author_footnote
    _publ_author_address
    'Oh, In-Hwan' ?
;
Neutron Science Division
Korea Atomic Energy Research Institute
Daejeon, 305-353
Republic of Korea
;
    'Kim, Dahye' ?
;
Department of Chemistry
Dankook University
Gyeonggi-Do, 448-701
Republic of Korea
;
    'Huh, Young-Duk' ?
;
Department of Chemistry
Dankook University
Gyeonggi-Do, 448-701
Republic of Korea
;
    'Park, Younbong' ?
;
Department of Chemistry
Chungnam National University
Daejeon, 305-764
Republic of Korea
;
    'Park, J. M. Sungil' ?
;
Neutron Science Division
Korea Atomic Energy Research Institute
Daejeon, 305-353
Republic of Korea
;
    'Park, Seong-Hun' .
;
Department of Chemistry
Faculty of Liberal Art & Teacher Education
University of Seoul
Seoul, 130-743
Republic of Korea
;
_publ_section_synopsis     .
data_I
_chemical_name_systematic
;
Bis(2-phenylethylammonium) tetrachloridocobaltate(II)
;
_chemical_name_common     ?
_chemical_formula_moiety     ' 2 (C8 H12 N +), Cl4 Co 2-'
_chemical_formula_sum     'C16 H24 Cl4 Co N2'
_chemical_formula_iupac     '(C8 H12 N)2 [Co Cl4]'
_chemical_formula_weight     445.10
_chemical_melting_point     ?
_symmetry_cell_setting     monoclinic
_symmetry_space_group_name_H-M     'P 1 21/c 1'
_symmetry_space_group_name_Hall     '-P 2ybc'
loop_
    _symmetry_equiv_pos_as_xyz
    'x, y, z'
    '-x, y+1/2, -z+1/2'
    '-x, -y, -z'
    'x, -y-1/2, z-1/2'
_cell_length_a     7.4623(13)
_cell_length_b     24.664(3)
_cell_length_c     11.1997(16)
_cell_angle_alpha     90.00
_cell_angle_beta     91.769(13)
_cell_angle_gamma     90.00
_cell_volume     2060.3(5)
_cell_formula_units_Z     4
_cell_measurement_reflns_used     38
_cell_measurement_theta_min     3.30
_cell_measurement_theta_max     12.26
_cell_measurement_temperature     296(2)
_exptl_crystal_description     rectangle
_exptl_crystal_colour     blue
_exptl_crystal_size_max     0.5
_exptl_crystal_size_mid     0.4
_exptl_crystal_size_min     0.35
_exptl_crystal_density_diffrn     1.435
_exptl_crystal_density_meas     ?
_exptl_crystal_density_method     'not measured'
_exptl_crystal_F_000     916
_exptl_absorpt_coefficient_mu     1.351
_exptl_absorpt_correction_type     multi-scan
_exptl_absorpt_process_details     '(SADABS; Sheldrick, 1996)'
_exptl_absorpt_correction_T_min     0.2368
_exptl_absorpt_correction_T_max     0.2645
_exptl_special_details
;
;
_diffrn_ambient_temperature     296(2)
_diffrn_radiation_type     MoK\a
_diffrn_radiation_wavelength     0.71073
_diffrn_radiation_source     'fine-focus sealed tube'
_diffrn_radiation_monochromator     graphite
_diffrn_measurement_device_type     'Bruker P4'
_diffrn_measurement_method     '2\q/\w scans'
_diffrn_detector_area_resol_mean     ?
_diffrn_reflns_number     4692
_diffrn_reflns_av_R_equivalents     0.0414
_diffrn_reflns_av_sigmaI/netI     0.0943
_diffrn_reflns_theta_min     2.00
_diffrn_reflns_theta_max     25.00
_diffrn_reflns_theta_full     25.00
_diffrn_measured_fraction_theta_max     0.991
_diffrn_measured_fraction_theta_full     0.991
_diffrn_reflns_limit_h_min     -1
_diffrn_reflns_limit_h_max     8
_diffrn_reflns_limit_k_min     -1
_diffrn_reflns_limit_k_max     29
_diffrn_reflns_limit_l_min     -13
_diffrn_reflns_limit_l_max     13
_diffrn_standards_number     3
_diffrn_standards_interval_count     97
_diffrn_standards_interval_time     ?
_diffrn_standards_decay_%     0
_refine_special_details
;
;
_reflns_number_total     3595
_reflns_number_gt     1566
_reflns_threshold_expression     >2sigma(I)
_refine_ls_structure_factor_coef     Fsqd
_refine_ls_matrix_type     full
_refine_ls_R_factor_all     0.1348
_refine_ls_R_factor_gt     0.0549
_refine_ls_wR_factor_gt     0.1171
_refine_ls_wR_factor_ref     0.1609
_refine_ls_goodness_of_fit_ref     1.034
_refine_ls_restrained_S_all     1.043
_refine_ls_number_reflns     3595
_refine_ls_number_parameters     211
_refine_ls_number_restraints     2
_refine_ls_hydrogen_treatment     constr
_refine_ls_weighting_scheme     calc
_refine_ls_weighting_details
         'calc w=1/[\s^2^(Fo^2^)+(0.0502P)^2^+0.0000P] where P=(Fo^2^+2Fc^2^)/3'
_atom_sites_solution_hydrogens     geom
_atom_sites_solution_primary     direct
_atom_sites_solution_secondary     difmap
_refine_ls_shift/su_max     0.001
_refine_ls_shift/su_mean     0.000
_refine_diff_density_max     0.432
_refine_diff_density_min     -0.302
_refine_ls_extinction_method     SHELXL
_refine_ls_extinction_coef     0.0018(7)
_refine_ls_extinction_expression
                                  'Fc^*^=kFc[1+0.001xFc^2^\l^3^/sin(2\q)]^-1/4^'
loop_
    _atom_type_symbol
    _atom_type_description
    _atom_type_scat_dispersion_real
    _atom_type_scat_dispersion_imag
    _atom_type_scat_source
    'C' 'C' 0.0033 0.0016
                         'International Tables Vol C Tables 4.2.6.8 and 6.1.1.4'
    'H' 'H' 0.0000 0.0000
                         'International Tables Vol C Tables 4.2.6.8 and 6.1.1.4'
    'N' 'N' 0.0061 0.0033
                         'International Tables Vol C Tables 4.2.6.8 and 6.1.1.4'
    'Cl' 'Cl' 0.1484 0.1585
                         'International Tables Vol C Tables 4.2.6.8 and 6.1.1.4'
    'Co' 'Co' 0.3494 0.9721
                         'International Tables Vol C Tables 4.2.6.8 and 6.1.1.4'
_computing_data_collection     'XSCANS (Bruker, 1996)'
_computing_cell_refinement     'XSCANS (Bruker, 1996)'
_computing_data_reduction     'XSCANS (Bruker, 1996)'
_computing_structure_solution     'SHELXS97 (Sheldrick, 2008)'
_computing_structure_refinement     'SHELXL97 (Sheldrick, 2008)'
_computing_molecular_graphics
;
PLATON (Spek, 2009) and DIAMOND (Brandenburg, 1999)
;
_computing_publication_material     'SHELXL97 (Sheldrick, 2008)'
loop_
    _atom_site_type_symbol
    _atom_site_label
    _atom_site_fract_x
    _atom_site_fract_y
    _atom_site_fract_z
    _atom_site_U_iso_or_equiv
    _atom_site_adp_type
    _atom_site_calc_flag
    _atom_site_refinement_flags
    _atom_site_occupancy
    _atom_site_symmetry_multiplicity
    _atom_site_disorder_assembly
    _atom_site_disorder_group
    Co Co1 0.25951(13) 0.52176(4) 0.77334(8) 0.0581(3) Uani d . 1 1 . .
    Cl Cl1 0.0134(3) 0.55281(9) 0.67021(18) 0.0911(7) Uani d . 1 1 . .
    Cl Cl2 0.2717(3) 0.55493(8) 0.96063(16) 0.0901(7) Uani d . 1 1 . .
    Cl Cl3 0.5051(3) 0.54580(9) 0.67008(18) 0.0895(7) Uani d . 1 1 . .
    Cl Cl4 0.2382(4) 0.43175(8) 0.78339(19) 0.1218(11) Uani d . 1 1 . .
    C C1 0.3714(10) 0.6982(4) 0.1447(7) 0.075(2) Uani d . 1 1 . .
    H H1 0.3974 0.6694 0.0946 0.090 Uiso calc R 1 1 . .
    C C2 0.4215(10) 0.7492(4) 0.1131(6) 0.081(3) Uani d . 1 1 . .
    H H31 0.4849 0.7546 0.0439 0.097 Uiso calc R 1 1 . .
    C C3 0.3783(11) 0.7927(3) 0.1835(8) 0.083(2) Uani d . 1 1 . .
    H H3 0.4077 0.8278 0.1608 0.099 Uiso calc R 1 1 . .
    C C4 0.2910(10) 0.7836(4) 0.2879(7) 0.081(2) Uani d . 1 1 . .
    H H4 0.2642 0.8125 0.3376 0.097 Uiso calc R 1 1 . .
    C C5 0.2433(9) 0.7316(4) 0.3188(6) 0.068(2) Uani d . 1 1 . .
    H H5 0.1823 0.7258 0.3888 0.082 Uiso calc R 1 1 . .
    C C6 0.2847(10) 0.6882(3) 0.2473(6) 0.066(2) Uani d . 1 1 . .
    C C7 0.2286(12) 0.6304(4) 0.2746(7) 0.099(3) Uani d D 1 1 . .
    H H7A 0.0987 0.6285 0.2720 0.118 Uiso calc R 1 1 . .
    H H7B 0.2717 0.6067 0.2126 0.118 Uiso calc R 1 1 . .
    C C8 0.2921(13) 0.6110(3) 0.3860(7) 0.106(3) Uani d D 1 1 . .
    H H8A 0.2501 0.6346 0.4484 0.127 Uiso calc R 1 1 . .
    H H8B 0.4221 0.6121 0.3886 0.127 Uiso calc R 1 1 . .
    C C9 0.2308(9) 0.2503(3) 0.1306(5) 0.0560(17) Uani d . 1 1 . .
    H H9 0.2728 0.2687 0.1983 0.067 Uiso calc R 1 1 . .
    C C10 0.2513(9) 0.1950(3) 0.1235(6) 0.0627(19) Uani d . 1 1 . .
    H H10 0.3066 0.1762 0.1866 0.075 Uiso calc R 1 1 . .
    C C11 0.1908(10) 0.1675(3) 0.0243(7) 0.069(2) Uani d . 1 1 . .
    H H11 0.2044 0.1301 0.0198 0.083 Uiso calc R 1 1 . .
    C C12 0.1107(10) 0.1951(3) -0.0676(6) 0.067(2) Uani d . 1 1 . .
    H H12 0.0702 0.1763 -0.1353 0.080 Uiso calc R 1 1 . .
    C C13 0.0887(9) 0.2501(3) -0.0622(5) 0.0608(18) Uani d . 1 1 . .
    H H13 0.0334 0.2684 -0.1260 0.073 Uiso calc R 1 1 . .
    C C14 0.1485(9) 0.2788(3) 0.0380(6) 0.0562(17) Uani d . 1 1 . .
    C C15 0.1166(11) 0.3392(3) 0.0449(7) 0.086(2) Uani d D 1 1 . .
    H H15A 0.0752 0.3519 -0.0331 0.103 Uiso calc R 1 1 . .
    H H15B 0.0215 0.3458 0.1002 0.103 Uiso calc R 1 1 . .
    C C16 0.2724(11) 0.3707(3) 0.0826(7) 0.085(2) Uani d D 1 1 . .
    H H16A 0.3704 0.3625 0.0307 0.102 Uiso calc R 1 1 . .
    H H16B 0.3088 0.3602 0.1632 0.102 Uiso calc R 1 1 . .
    N N1 0.2316(11) 0.5540(3) 0.4099(6) 0.115(3) Uani d . 1 1 . .
    H H1A 0.1329 0.5469 0.3661 0.172 Uiso calc R 1 1 . .
    H H1B 0.2083 0.5505 0.4870 0.172 Uiso calc R 1 1 . .
    H H1C 0.3177 0.5309 0.3909 0.172 Uiso calc R 1 1 . .
    N N2 0.2383(8) 0.4300(2) 0.0799(5) 0.0758(18) Uani d . 1 1 . .
    H H2A 0.2107 0.4403 0.0053 0.114 Uiso calc R 1 1 . .
    H H2B 0.3362 0.4475 0.1059 0.114 Uiso calc R 1 1 . .
    H H2C 0.1476 0.4378 0.1267 0.114 Uiso calc R 1 1 . .
loop_
    _atom_site_aniso_label
    _atom_site_aniso_U_11
    _atom_site_aniso_U_22
    _atom_site_aniso_U_33
    _atom_site_aniso_U_12
    _atom_site_aniso_U_13
    _atom_site_aniso_U_23
    Co1 0.0607(6) 0.0511(5) 0.0628(6) 0.0000(5) 0.0052(4) -0.0041(5)
    Cl1 0.0673(13) 0.1124(17) 0.0931(14) 0.0206(13) -0.0035(11) 0.0131(12)
    Cl2 0.135(2) 0.0655(12) 0.0702(12) 0.0041(13) 0.0055(13) -0.0163(10)
    Cl3 0.0707(13) 0.1058(16) 0.0931(14) -0.0135(13) 0.0222(11) -0.0084(12)
    Cl4 0.225(3) 0.0497(11) 0.0914(15) -0.0165(16) 0.0130(18) -0.0131(10)
    C1 0.060(5) 0.098(6) 0.066(5) 0.007(5) 0.001(4) -0.013(4)
    C2 0.048(5) 0.140(8) 0.055(4) 0.009(6) 0.004(4) 0.020(5)
    C3 0.068(6) 0.082(6) 0.097(6) -0.007(5) -0.017(5) 0.030(5)
    C4 0.068(6) 0.099(7) 0.076(5) 0.006(5) -0.005(4) -0.017(5)
    C5 0.059(5) 0.104(6) 0.043(4) 0.009(5) 0.007(3) 0.006(4)
    C6 0.057(5) 0.077(5) 0.065(5) 0.006(4) 0.000(4) 0.009(4)
    C7 0.101(7) 0.099(7) 0.095(6) -0.012(6) -0.019(6) 0.013(5)
    C8 0.130(9) 0.090(7) 0.097(6) -0.034(6) -0.008(6) 0.013(5)
    C9 0.056(4) 0.063(4) 0.049(4) -0.012(4) 0.003(3) 0.000(3)
    C10 0.062(5) 0.060(5) 0.065(4) -0.007(4) -0.007(4) 0.019(4)
    C11 0.071(5) 0.052(4) 0.085(5) -0.007(4) 0.002(4) -0.002(4)
    C12 0.066(5) 0.083(6) 0.050(4) -0.009(4) 0.001(4) -0.016(4)
    C13 0.061(5) 0.072(5) 0.049(4) 0.000(4) -0.009(3) 0.014(4)
    C14 0.053(4) 0.051(4) 0.064(4) 0.000(4) 0.001(4) 0.008(3)
    C15 0.077(6) 0.066(5) 0.115(6) -0.001(5) -0.010(5) 0.007(5)
    C16 0.089(6) 0.054(5) 0.112(6) 0.003(5) -0.011(5) -0.003(4)
    N1 0.177(8) 0.066(4) 0.103(5) -0.025(5) 0.033(5) -0.003(4)
    N2 0.099(5) 0.050(4) 0.079(4) 0.002(3) 0.005(4) 0.003(3)
_geom_special_details
;
;
loop_
    _geom_bond_atom_site_label_1
    _geom_bond_atom_site_label_2
    _geom_bond_site_symmetry_2
    _geom_bond_distance
    _geom_bond_publ_flag
    Co1 Cl4 . 2.229(2) y
    Co1 Cl2 . 2.251(2) y
    Co1 Cl1 . 2.272(2) y
    Co1 Cl3 . 2.276(2) y
    C1 C6 . 1.358(9) ?
    C1 C2 . 1.363(10) ?
    C2 C3 . 1.376(10) ?
    C3 C4 . 1.374(10) ?
    C4 C5 . 1.377(10) ?
    C5 C6 . 1.379(10) ?
    C6 C7 . 1.519(10) ?
    C7 C8 . 1.405(9) ?
    C8 N1 . 1.502(9) ?
    C9 C10 . 1.376(8) ?
    C9 C14 . 1.380(8) ?
    C10 C11 . 1.367(9) ?
    C11 C12 . 1.358(9) ?
    C12 C13 . 1.368(9) ?
    C13 C14 . 1.389(8) ?
    C14 C15 . 1.510(9) ?
    C15 C16 . 1.451(9) ?
    C16 N2 . 1.485(8) ?
    C1 H1 . 0.931 no
    C2 H31 . 0.931 no
    C3 H3 . 0.931 no
    C4 H4 . 0.929 no
    C5 H5 . 0.929 no
    C7 H7A . 0.970 no
    C7 H7B . 0.970 no
    C8 H8A . 0.968 no
    C8 H8B . 0.969 no
    C9 H9 . 0.930 no
    C10 H10 . 0.930 no
    C11 H11 . 0.929 no
    C12 H12 . 0.929 no
    C13 H13 . 0.930 no
    C15 H15A . 0.970 no
    C15 H15B . 0.970 no
    C16 H16A . 0.970 no
    C16 H16B . 0.970 no
loop_
    _geom_angle_atom_site_label_1
    _geom_angle_atom_site_label_2
    _geom_angle_atom_site_label_3
    _geom_angle_site_symmetry_1
    _geom_angle_site_symmetry_3
    _geom_angle
    _geom_angle_publ_flag
    Cl4 Co1 Cl2 . . 108.41(8) ?
    Cl4 Co1 Cl1 . . 107.67(11) ?
    Cl2 Co1 Cl1 . . 111.10(9) ?
    Cl4 Co1 Cl3 . . 110.19(10) ?
    Cl2 Co1 Cl3 . . 111.65(9) ?
    Cl1 Co1 Cl3 . . 107.75(9) ?
    C6 C1 C2 . . 122.0(7) ?
    C1 C2 C3 . . 120.0(7) ?
    C4 C3 C2 . . 119.1(8) ?
    C3 C4 C5 . . 119.9(8) ?
    C4 C5 C6 . . 120.9(7) ?
    C1 C6 C5 . . 118.1(7) ?
    C1 C6 C7 . . 118.9(7) ?
    C5 C6 C7 . . 123.0(7) ?
    C8 C7 C6 . . 114.3(7) ?
    C7 C8 N1 . . 112.5(7) ?
    C10 C9 C14 . . 120.6(6) ?
    C11 C10 C9 . . 120.3(6) ?
    C12 C11 C10 . . 119.6(7) ?
    C11 C12 C13 . . 121.0(6) ?
    C12 C13 C14 . . 120.3(6) ?
    C9 C14 C13 . . 118.2(6) ?
    C9 C14 C15 . . 122.0(6) ?
    C13 C14 C15 . . 119.7(6) ?
    C16 C15 C14 . . 114.6(6) ?
    C15 C16 N2 . . 112.8(7) ?
    H5 C5 C4 . . 119.6 no
    H2A N2 H2C . . 109.5 no
    H2C N2 H2B . . 109.4 no
    H2A N2 H2B . . 109.4 no
    C16 N2 H2A . . 109.4 no
    C16 N2 H2A . . 109.4 no
    C16 N2 H2B . . 109.5 no
    H1A N1 C8 . . 109.3 no
    H1B N1 C8 . . 109.4 no
    H1C N1 C8 . . 109.4 no
    H1A N1 H1B . . 109.5 no
    H1B N1 H1C . . 109.5 no
    H1A N1 H1C . . 109.6 no
    C3 C4 H4 . . 119.9 no
    C2 C3 H3 . . 120.5 no
    C2 C1 H1 . . 119.0 no
    H1 C1 C6 . . 118.8 no
    C6 C7 H7B . . 108.5 no
    C6 C7 H7A . . 108.4 no
    C7 C8 H8B . . 108.9 no
    C7 C8 H8A . . 109.0 no
loop_
    _geom_torsion_atom_site_label_1
    _geom_torsion_atom_site_label_2
    _geom_torsion_atom_site_label_3
    _geom_torsion_atom_site_label_4
    _geom_torsion_site_symmetry_1
    _geom_torsion_site_symmetry_2
    _geom_torsion_site_symmetry_3
    _geom_torsion_site_symmetry_4
    _geom_torsion
    _geom_torsion_publ_flag
    C6 C1 C2 C3 . . . . -2.5(12) ?
    C1 C2 C3 C4 . . . . 2.6(12) ?
    C2 C3 C4 C5 . . . . -2.0(11) ?
    C3 C4 C5 C6 . . . . 1.1(11) ?
    C2 C1 C6 C5 . . . . 1.7(11) ?
    C2 C1 C6 C7 . . . . 178.3(7) ?
    C4 C5 C6 C1 . . . . -0.9(11) ?
    C4 C5 C6 C7 . . . . -177.4(7) ?
    C1 C6 C7 C8 . . . . 125.0(9) ?
    C5 C6 C7 C8 . . . . -58.6(11) ?
    C6 C7 C8 N1 . . . . 179.3(7) ?
    C14 C9 C10 C11 . . . . 0.2(11) ?
    C9 C10 C11 C12 . . . . 0.2(11) ?
    C10 C11 C12 C13 . . . . -0.4(11) ?
    C11 C12 C13 C14 . . . . 0.1(11) ?
    C10 C9 C14 C13 . . . . -0.5(10) ?
    C10 C9 C14 C15 . . . . 177.3(6) ?
    C12 C13 C14 C9 . . . . 0.4(10) ?
    C12 C13 C14 C15 . . . . -177.5(7) ?
    C9 C14 C15 C16 . . . . 49.4(10) ?
    C13 C14 C15 C16 . . . . -132.8(8) ?
    C14 C15 C16 N2 . . . . 176.0(6) ?
loop_
    _geom_hbond_atom_site_label_D
    _geom_hbond_atom_site_label_H
    _geom_hbond_atom_site_label_A
    _geom_hbond_site_symmetry_A
    _geom_hbond_distance_DH
    _geom_hbond_distance_HA
    _geom_hbond_distance_DA
    _geom_hbond_angle_DHA
    _geom_hbond_publ_flag
    N2 H2C Cl1 3_566 0.89 2.62 3.445(6) 155.5 y
    N2 H2A Cl4 1_554 0.89 2.51 3.321(6) 151.8 y
    N1 H1C Cl3 3_666 0.89 2.42 3.291(8) 166.9 y
    N1 H1B Cl1 . 0.89 2.55 3.382(7) 155.6 y
