# Supplementary material for: Bis(2-phenyl­ethyl­ammonium) tetra­chloridocobaltate(II)
Source: Acta Crystallogr Sect E Struct Rep Online. 2011 Apr 7;67(Pt 5):m522–3. doi: 10.1107/S1600536811011603 (PMC3089155; doi:10.1107/S1600536811011603)
Supplement: Supplementary file 2 [file e-67-0m522-Isup2.hkl]

#
# h,k,l, Fc-squared, Fo-squared, sigma(Fo-squared) and status flag
#
data_I
_shelx_title ' 100402 in P2(1)/c'
_shelx_refln_list_code          4
_shelx_F_calc_maximum      238.05
_exptl_crystal_F_000       916.00
_reflns_d_resolution_high  0.8410

loop_
 _symmetry_equiv_pos_as_xyz
 'x, y, z'
 '-x, y+1/2, -z+1/2'
 '-x, -y, -z'
 'x, -y-1/2, z-1/2'

_cell_length_a     7.4623
_cell_length_b    24.6638
_cell_length_c    11.1997
_cell_angle_alpha  90.000
_cell_angle_beta   91.769
_cell_angle_gamma  90.000

_shelx_F_squared_multiplier     1.000

loop_
 _refln_index_h
 _refln_index_k
 _refln_index_l
 _refln_F_squared_calc
 _refln_F_squared_meas
 _refln_F_squared_sigma
 _refln_observed_status
   1   0   0       50.96       61.88     12.62 o
   2   0   0    56665.66    56521.77   1253.41 o
   3   0   0      191.29      171.13     35.20 o
   4   0   0    22498.91    22680.80   1129.40 o
   5   0   0      442.21      478.72     58.19 o
   6   0   0      839.39      744.38     74.34 o
   7   0   0      131.61      143.24     51.82 o
   8   0   0      835.54     1009.83    100.25 o
   1   1   0       83.50       98.31      9.72 o
   2   1   0    19084.95    19842.80    533.62 o
   3   1   0      232.05      181.15     34.72 o
   4   1   0      101.47      161.34     56.22 o
   5   1   0      142.08      157.25     31.41 o
   6   1   0       21.47       23.33     27.13 o
   7   1   0        0.04       33.36     35.20 o
   8   1   0       75.16       48.87     32.78 o
   1   2   0      203.25      248.87     19.32 o
   2   2   0     1237.91     1102.62     56.82 o
   3   2   0      217.12      287.02     37.16 o
   4   2   0    15812.06    14935.75    600.07 o
   5   2   0      181.61       51.33     47.91 o
   6   2   0       29.55       22.49     30.31 o
   7   2   0       26.58       35.20     33.73 o
   8   2   0      219.66      215.11     63.55 o
   1   3   0     1725.34     1780.65    122.01 o
   2   3   0     4311.95     4649.39    211.63 o
   3   3   0      504.38      438.73     48.91 o
   4   3   0      934.12      929.04     67.51 o
   5   3   0      395.64      375.04     54.76 o
   6   3   0        6.13       11.24     34.22 o
   7   3   0        8.97       41.06     29.33 o
   8   3   0        7.97       53.28     39.60 o
   0   4   0    26455.29    26394.71    648.30 o
   1   4   0      491.76      540.08     23.69 o
   2   4   0      627.90      521.58     45.50 o
   3   4   0        0.19       27.37     23.95 o
   4   4   0     2706.26     2855.91     97.01 o
   5   4   0       74.47       53.29     45.95 o
   6   4   0      465.22      333.96     72.37 o
   7   4   0       34.85       -3.91     27.38 o
   8   4   0      197.18      212.17     69.42 o
   1   5   0     7670.11     7735.99    260.87 o
   2   5   0      742.42      748.69     47.47 o
   3   5   0     1331.86     1457.76     67.55 o
   4   5   0      607.25      482.72     51.84 o
   5   5   0      913.83      942.57     76.79 o
   6   5   0       31.92       23.95     28.35 o
   7   5   0       61.86       69.42     40.57 o
   8   5   0      160.07      122.22     66.00 o
   0   6   0     5274.38     5219.77    215.27 o
   1   6   0       20.45        7.71     18.20 o
   2   6   0      153.47      127.61     31.78 o
   3   6   0       23.16       23.46     31.29 o
   4   6   0      119.65       54.75     37.64 o
   5   6   0      177.74      168.18     54.27 o
   6   6   0       79.09       74.79     44.97 o
   7   6   0       16.18       78.70     43.02 o
   8   6   0       21.95       52.31     43.02 o
   1   7   0     7342.35     7173.69    467.45 o
   2   7   0      483.99      439.23     44.51 o
   3   7   0     4258.51     4349.14    191.42 o
   4   7   0     1150.05     1322.50     75.35 o
   5   7   0      894.83      957.21     70.43 o
   6   7   0        0.71      -24.44     26.40 o
   7   7   0      164.76       42.04     50.35 o
   8   7   0       48.25        8.31     43.02 o
   0   8   0    17991.75    17151.96    759.99 o
   1   8   0       87.03       28.62     24.17 o
   2   8   0       63.49       46.44     30.31 o
   3   8   0       59.00       38.62     29.33 o
   4   8   0      474.81      400.50     54.77 o
   5   8   0        4.10       48.39     29.82 o
   6   8   0      735.52      702.74     73.84 o
   7   8   0        1.33       -4.40     30.31 o
   8   8   0       28.63       22.00     24.44 o
   1   9   0     7618.44     6974.64    207.32 o
   2   9   0      212.40      256.69     41.07 o
   3   9   0     5914.20     5919.66    253.04 o
   4   9   0       57.16      -29.33     37.64 o
   5   9   0     1241.68     1238.21     90.02 o
   6   9   0       68.02       50.84     34.22 o
   7   9   0      300.86      369.61     75.78 o
   8   9   0       30.32       14.18     29.82 o
   0  10   0    16781.66    17338.25    576.43 o
   1  10   0      535.19      561.16     37.17 o
   2  10   0      710.76      713.21     51.36 o
   3  10   0      505.93      586.85     56.73 o
   4  10   0     2518.30     2596.91    152.30 o
   5  10   0       21.63       22.00     32.26 o
   6  10   0      124.84      179.90     63.06 o
   7  10   0        7.34       56.70     37.64 o
   8  10   0       12.01       41.06     45.95 o
   1  11   0    15005.28    15002.54    393.41 o
   2  11   0        3.38        0.00     28.35 o
   3  11   0     4215.43     3913.85    161.36 o
   4  11   0       52.22      -17.11     29.82 o
   5  11   0      387.02      443.96     67.47 o
   6  11   0        2.11      -25.42     25.42 o
   7  11   0      337.74      408.73     82.63 o
   8  11   0        1.08       21.51     28.84 o
   0  12   0     4073.83     4141.47    217.40 o
   1  12   0      646.20      637.75     38.16 o
   2  12   0       83.85       64.53     33.73 o
   3  12   0      241.42      265.97     48.89 o
   4  12   0      865.23      710.68     67.99 o
   5  12   0       77.06       58.17     43.51 o
   6  12   0      187.68      332.93     59.15 o
   7  12   0        8.92        6.35     34.22 o
   8  12   0       92.05       66.00     44.97 o
   1  13   0      765.41      739.29     42.00 o
   2  13   0      130.21      171.60     43.02 o
   3  13   0     1529.50     1626.67     86.13 o
   4  13   0       13.11       24.44     24.44 o
   5  13   0      243.33      260.58     62.09 o
   6  13   0      188.34      135.42     62.09 o
   7  13   0      156.13       86.53     63.06 o
   0  14   0        8.77       -3.91     21.02 o
   1  14   0      177.21      108.20     29.69 o
   2  14   0      597.55      533.56     59.18 o
   3  14   0        8.74      -28.84     28.84 o
   4  14   0      181.19       87.51     41.56 o
   5  14   0       88.85       72.35     44.49 o
   6  14   0        8.55      -11.73     27.37 o
   7  14   0        0.07      -19.55     24.44 o
   1  15   0      150.68      201.29     56.47 o
   2  15   0        0.26       11.73     28.35 o
   3  15   0      351.03      511.44     61.61 o
   4  15   0        3.90       35.68     25.91 o
   5  15   0      201.48      211.20     59.64 o
   6  15   0        4.10       11.24     32.26 o
   7  15   0      134.08      120.75     66.49 o
   0  16   0     2135.72     2131.71     96.45 o
   1  16   0       69.66       23.66     64.53 o
   2  16   0      270.42      297.27     51.83 o
   3  16   0       51.46       30.31     40.09 o
   4  16   0      150.08      205.82     58.67 o
   5  16   0       17.69       53.77     34.71 o
   6  16   0        7.91       17.60     34.71 o
   7  16   0        5.47       43.02     35.68 o
   1  17   0       82.63       59.14     30.94 o
   2  17   0        1.16       -0.49     34.22 o
   3  17   0       41.13       85.55     37.15 o
   4  17   0       23.84       16.62     31.29 o
   5  17   0        1.12       -9.78     18.09 o
   6  17   0       17.39       33.24     36.17 o
   7  17   0        0.31       18.09     34.22 o
   0  18   0       20.98       31.29     35.20 o
   1  18   0      100.88       29.43     49.86 o
   2  18   0      451.08      372.11     65.52 o
   3  18   0       27.13       -7.82     31.29 o
   4  18   0       15.72       30.31     28.84 o
   5  18   0       28.94       -7.33     30.31 o
   6  18   0      393.84      423.41     78.72 o
   1  19   0       16.49        0.70     17.85 o
   2  19   0        4.13        2.93     23.95 o
   4  19   0      123.72       74.80     54.26 o
   5  19   0      286.76      394.54     72.36 o
   6  19   0       13.45      -35.69     35.69 o
   0  20   0      110.64       73.82     47.91 o
   1  20   0        2.29       17.28     22.09 o
   2  20   0     1826.87     1976.94    110.10 o
   3  20   0        9.63       32.26     30.31 o
   4  20   0      109.97       49.86     39.60 o
   5  20   0        2.08      -26.40     26.40 o
   6  20   0      108.75       72.84     57.20 o
   1  21   0      142.02       93.69     35.71 o
   2  21   0      170.78       93.38     59.64 o
   3  21   0       11.65      -28.84     28.84 o
   4  21   0       23.90       18.09     34.22 o
   5  21   0        6.25       20.04     31.77 o
   6  21   0        5.29      -18.09     33.24 o
   0  22   0     1356.34     1317.41    101.26 o
   1  22   0       14.51       16.82     25.59 o
   2  22   0     1410.21     1593.80    108.11 o
   3  22   0        8.45       -3.91     26.40 o
   4  22   0       87.84       74.31     41.55 o
   5  22   0        0.09        8.80     20.53 o
   1  23   0      646.88      545.26     55.66 o
   2  23   0       19.63       17.11     34.22 o
   3  23   0      177.34      156.44     68.93 o
   4  23   0        9.66      -27.86     33.24 o
   5  23   0       79.31        0.00     36.17 o
   0  24   0      544.08      804.35     84.10 o
   1  24   0        5.79      -21.25     21.25 o
   2  24   0      826.68      731.59     84.60 o
   3  24   0       37.20       21.02     34.71 o
   4  24   0      203.97      153.02     62.09 o
   5  24   0       10.15       -5.38     25.42 o
   1  25   0       80.78       34.30     25.77 o
   2  25   0        1.22      -27.86     27.86 o
   3  25   0        9.73      -31.77     31.77 o
   4  25   0        2.54       -6.35     21.51 o
   0  26   0      489.66      454.23     76.76 o
   1  26   0        3.44      -18.87     18.87 o
   2  26   0      256.57      157.42     70.89 o
   3  26   0       10.26      -12.71     33.24 o
   4  26   0      110.43      136.88     60.62 o
   1  27   0        3.89        6.84     24.44 o
   2  27   0        6.89       24.44     31.77 o
   3  27   0        1.33        5.38     31.29 o
   0  28   0      129.73      169.15     58.66 o
   1  28   0        0.13       41.24     47.17 o
   2  28   0       48.49       34.22     40.09 o
   1  29   0       63.46       12.88     27.49 o
  -8   1   1      133.50      120.26     41.10 o
  -7   1   1      338.58      512.74     76.27 o
  -6   1   1      390.96      402.93     48.00 o
  -5   1   1     2635.15     2615.78     95.65 o
  -4   1   1      531.20      545.34     38.38 o
  -3   1   1     8101.64     7446.87    264.91 o
  -2   1   1     8728.86     8378.04    223.15 o
  -1   1   1    10170.43    11146.61    212.86 o
   0   1   1      414.92      444.53     15.91 o
   1   1   1     7698.68     8062.94    187.30 o
   2   1   1     9763.88    10131.29    340.34 o
   3   1   1     2700.46     2658.78     91.83 o
   4   1   1      301.26      296.15     68.70 o
   5   1   1      948.83      930.17    107.13 o
   6   1   1      424.18      416.74     48.16 o
   7   1   1       63.51       35.79     28.50 o
   8   1   1       76.49      113.12     37.31 o
  -8   2   1       35.53       34.71     37.64 o
  -7   2   1        4.33      -29.33     29.33 o
  -6   2   1       55.57       15.15     39.60 o
  -5   2   1       81.65       83.11     44.00 o
  -4   2   1      376.93      368.21     46.94 o
  -3   2   1       16.32        1.47     36.17 o
  -2   2   1     4886.92     4669.18    190.65 o
  -1   2   1      467.98      430.79     23.74 o
   0   2   1      303.28      328.16     27.16 o
   1   2   1     1062.39     1057.75     39.85 o
   2   2   1     8576.57     9027.68    340.32 o
   3   2   1      220.39      212.69     39.12 o
   4   2   1      566.32      502.76     53.31 o
   5   2   1       37.37       72.35     47.91 o
   6   2   1       79.25       41.55     33.73 o
   7   2   1       21.79       42.53     36.66 o
   8   2   1       81.13       94.84     57.68 o
  -8   3   1      103.25      197.01     57.69 o
  -7   3   1      268.09      305.56     66.00 o
  -6   3   1       62.01       45.95     43.02 o
  -5   3   1     1215.37     1211.38     76.81 o
  -4   3   1      131.76      147.16     38.62 o
  -3   3   1     4573.14     4055.02    179.32 o
  -2   3   1     6857.21     6439.75    254.86 o
  -1   3   1    18257.97    18361.40    423.31 o
   0   3   1      189.77      230.35     15.90 o
   1   3   1    17932.47    17837.55    424.88 o
   2   3   1     4567.14     4131.33    174.72 o
   3   3   1     5068.03     4492.42    192.67 o
   4   3   1     1001.27      921.25     66.54 o
   5   3   1     1427.92     1504.65     96.40 o
   6   3   1      476.56      607.79     68.46 o
   7   3   1      281.88      301.65     70.40 o
   8   3   1       24.24       34.22     33.73 o
  -8   4   1      261.71      363.25     69.42 o
  -7   4   1        0.37      -21.51     32.26 o
  -6   4   1       78.01      189.68     61.60 o
  -5   4   1       63.71       44.49     45.95 o
  -4   4   1     6930.79     6647.75    300.90 o
  -3   4   1      255.59      235.19     41.07 o
  -2   4   1      420.02      461.74     39.13 o
  -1   4   1     1736.87     1482.23     49.17 o
   0   4   1    11364.87    11705.43    331.30 o
   1   4   1      183.22      152.41     19.19 o
   2   4   1     2696.15     2457.44    103.05 o
   3   4   1      338.23      370.18     41.57 o
   4   4   1     4354.71     4834.34    232.54 o
   5   4   1       10.51       10.75     34.71 o
   6   4   1      260.27      205.34     52.31 o
   7   4   1       34.07       34.71     39.60 o
   8   4   1      171.50      359.81     76.75 o
  -7   5   1      297.79      360.33     63.07 o
  -6   5   1      121.73      115.86     45.46 o
  -5   5   1      682.78      640.18     64.56 o
  -4   5   1      402.97      512.96     58.19 o
  -3   5   1     4478.62     3954.16    206.25 o
  -2   5   1     1629.50     1543.21     73.49 o
  -1   5   1     5450.27     5422.02    151.94 o
   0   5   1      669.20      690.69     24.89 o
   1   5   1     4355.18     4257.02    120.80 o
   2   5   1       87.37      126.62     36.18 o
   3   5   1     2577.21     2519.67    142.13 o
   4   5   1        0.89      -22.00     27.86 o
   5   5   1      733.24      797.68     72.87 o
   6   5   1        3.35      -25.42     28.35 o
   7   5   1      122.99      119.28     49.38 o
   8   5   1       11.37       18.09     39.60 o
  -8   6   1      156.64      265.46     74.31 o
  -7   6   1        7.62       26.40     27.86 o
  -6   6   1       56.90        8.31     31.29 o
  -5   6   1        0.29      -13.69     31.77 o
  -4   6   1     6787.12     7338.23    314.54 o
  -3   6   1      246.75      230.30     44.98 o
  -2   6   1       14.59       30.80     31.29 o
  -1   6   1     1696.00     1851.89     59.70 o
   0   6   1    20287.38    20202.61    517.52 o
   1   6   1     3729.77     3836.26    110.53 o
   2   6   1     3089.42     2999.23    128.08 o
   3   6   1     1073.64     1228.26     62.64 o
   4   6   1     1554.53     1625.41     86.14 o
   5   6   1      568.19      601.98     70.42 o
   6   6   1      233.19       90.45     57.20 o
   7   6   1      162.24      149.11     61.11 o
   8   6   1      203.47      117.33     72.84 o
  -8   7   1       25.77       50.84     39.60 o
  -7   7   1      105.20       80.66     44.98 o
  -6   7   1       57.12       85.06     42.04 o
  -5   7   1       84.97      113.90     38.13 o
  -4   7   1       58.88       41.06     38.13 o
  -3   7   1      373.05      407.34     49.39 o
  -2   7   1     2642.28     2382.10    112.78 o
  -1   7   1      635.52      582.10     64.10 o
   0   7   1       88.21      123.22     28.11 o
   1   7   1        9.12       31.02     20.73 o
   2   7   1     2920.32     2682.49    128.51 o
   3   7   1      111.22      110.00     36.18 o
   4   7   1        3.49       41.55     25.91 o
   5   7   1        3.10       14.67     28.35 o
   6   7   1       61.88       57.68     43.02 o
   7   7   1      141.63      100.71     53.29 o
   8   7   1       10.59       47.91     35.69 o
  -8   8   1      264.64      174.05     78.71 o
  -7   8   1       26.90       29.33     31.77 o
  -6   8   1      134.64       82.13     55.24 o
  -5   8   1       51.40       83.10     40.57 o
  -4   8   1     3319.37     3322.08    147.51 o
  -3   8   1      398.14      365.78     41.08 o
  -2   8   1     1070.15      990.07     56.77 o
  -1   8   1      623.79      628.42     33.21 o
   0   8   1    15137.71    15443.64   1030.91 o
   1   8   1     2217.56     2305.82     72.48 o
   2   8   1      844.07      700.65     47.46 o
   3   8   1      759.82      672.60     55.28 o
   4   8   1     5696.20     5369.10    253.31 o
   5   8   1      230.56      280.14     57.69 o
   6   8   1      109.62      115.86     47.42 o
   7   8   1        2.88       27.37     25.91 o
   8   8   1      157.96      238.57     67.95 o
  -8   9   1        4.99       12.22     27.37 o
  -7   9   1       44.52       50.35     45.46 o
  -6   9   1      650.83      625.93     82.15 o
  -5   9   1       86.18       56.22     32.75 o
  -4   9   1        7.21       -2.93     29.82 o
  -3   9   1      294.52      255.72     42.54 o
  -2   9   1     3818.45     3559.79    145.26 o
  -1   9   1      803.94      830.93     37.19 o
   0   9   1       19.89       42.23     29.33 o
   1   9   1        6.43       -9.05     20.87 o
   2   9   1     1125.00     1117.77     56.77 o
   3   9   1      269.79      295.81     50.85 o
   4   9   1       30.49       10.27     31.29 o
   5   9   1       90.40       88.48     44.49 o
   6   9   1       45.04       29.33     40.09 o
   7   9   1       38.74       46.44     38.13 o
   8   9   1        0.38       21.51     39.11 o
  -8  10   1       42.11       16.13     35.20 o
  -7  10   1       44.86       71.37     40.57 o
  -6  10   1      196.03       89.95     60.62 o
  -5  10   1       50.20       67.95     44.49 o
  -4  10   1     1929.05     2093.10     97.90 o
  -3  10   1       72.27       58.17     33.73 o
  -2  10   1     6119.12     6436.59    269.44 o
  -1  10   1     1872.81     2028.83     74.30 o
   0  10   1    10152.66    10341.47    360.17 o
   1  10   1       69.67      101.45     20.57 o
   2  10   1     5940.09     5705.78    277.25 o
   3  10   1       47.81      -25.91     36.18 o
   4  10   1     1563.56     1839.05     92.49 o
   5  10   1      583.01      477.76     66.50 o
   6  10   1      288.65      254.23     60.62 o
   7  10   1       82.82       87.99     42.53 o
   8  10   1       78.41       12.71     36.66 o
  -8  11   1       49.54       33.24     48.40 o
  -7  11   1        4.76       33.73     35.68 o
  -6  11   1       58.19        0.00     39.11 o
  -5  11   1        1.45      -21.02     30.80 o
  -4  11   1      604.88      530.11     68.95 o
  -3  11   1      110.54       70.89     45.47 o
  -2  11   1     1334.41     1181.45     67.05 o
  -1  11   1      559.72      605.57     36.93 o
   0  11   1      250.75      313.75     38.87 o
   1  11   1       48.02        4.56     27.86 o
   2  11   1     2305.57     2314.97     84.74 o
   3  11   1      276.50      222.47     48.89 o
   4  11   1        2.23      -23.95     23.95 o
   5  11   1      137.45      118.31     50.35 o
   6  11   1       48.42        4.89     42.04 o
   7  11   1       65.68       34.71     37.15 o
   8  11   1        0.65      -14.67     30.80 o
  -8  12   1       36.13       41.06     29.33 o
  -7  12   1        3.66       22.98     34.71 o
  -6  12   1      507.47      527.10     82.63 o
  -5  12   1        3.23        5.38     21.02 o
  -4  12   1      276.33      332.96     54.76 o
  -3  12   1      155.31      136.89     48.89 o
  -2  12   1     2359.49     2281.99     97.47 o
  -1  12   1     1144.02     1286.32     50.40 o
   0  12   1     1639.15     1556.51     61.63 o
   1  12   1     1031.15     1147.40     64.83 o
   2  12   1     9830.49     8923.44    390.83 o
   3  12   1      291.34      374.53     52.32 o
   4  12   1      883.43     1019.32     73.86 o
   5  12   1       38.68       19.55     28.84 o
   6  12   1      691.52      790.24     82.64 o
   7  12   1        7.66      -26.40     26.40 o
   8  12   1       20.52       21.51     29.82 o
  -7  13   1       13.97       -7.33     34.22 o
  -6  13   1       37.45       29.33     36.17 o
  -5  13   1       19.11       26.40     31.29 o
  -4  13   1        0.64       55.24     36.17 o
  -3  13   1      218.35      168.18     45.96 o
  -2  13   1      141.13       19.07     37.64 o
  -1  13   1        6.58        8.92     20.52 o
   0  13   1     1895.00     1963.87     62.69 o
   1  13   1      577.14      476.25     35.54 o
   2  13   1        1.13       -0.49     26.40 o
   3  13   1       34.20       54.75     34.22 o
   4  13   1       53.06       55.24     34.22 o
   5  13   1       60.31      116.35     43.02 o
   6  13   1        0.25        2.44     36.17 o
   7  13   1       53.23      101.19     42.53 o
  -7  14   1       73.63       26.40     41.55 o
  -6  14   1      320.57      466.91     70.89 o
  -5  14   1        2.48      -22.49     22.49 o
  -4  14   1       74.60       52.80     41.06 o
  -3  14   1       14.60       19.06     28.35 o
  -2  14   1     6695.82     6475.63    284.95 o
  -1  14   1      237.12      267.23     52.80 o
   0  14   1     1112.25     1040.70     48.25 o
   1  14   1       62.22       47.23     24.50 o
   2  14   1     5417.50     4918.91    243.44 o
   3  14   1       24.54       35.20     32.75 o
   4  14   1      344.65      321.23     62.09 o
   5  14   1      121.47       72.84     41.06 o
   6  14   1      912.28     1013.32     97.32 o
   7  14   1        0.16       24.44     33.73 o
  -7  15   1       66.18       -7.82     32.75 o
  -6  15   1        5.31      -28.84     28.84 o
  -5  15   1       10.06       -1.47     27.86 o
  -4  15   1      241.47      180.41     60.14 o
  -3  15   1       41.57      -17.60     29.82 o
  -2  15   1      493.75      398.54     65.04 o
  -1  15   1      275.26      287.28     39.85 o
   0  15   1      370.48      349.89     43.03 o
   1  15   1      174.15      146.39     34.33 o
   2  15   1      250.86      295.31     54.76 o
   3  15   1      180.54      165.73     54.27 o
   4  15   1       83.43       60.62     34.22 o
   5  15   1        0.76       -2.44     25.91 o
   6  15   1       30.14        0.49     25.42 o
   7  15   1       22.59        3.42     38.13 o
  -6  16   1      427.38      485.02     82.63 o
  -5  16   1       27.55       47.42     38.62 o
  -4  16   1       49.12       53.77     38.13 o
  -3  16   1      290.27      199.97     60.63 o
  -2  16   1     1834.55     1873.58     95.44 o
  -1  16   1       48.80       54.26     39.60 o
   0  16   1       67.55       48.56     22.90 o
   1  16   1       42.31       23.40     23.24 o
   2  16   1     2609.30     2507.72    135.16 o
   3  16   1        0.21       33.73     32.26 o
   4  16   1        1.85       -7.82     18.09 o
   5  16   1       13.26       13.69     29.82 o
   6  16   1      316.85      322.68     65.51 o
   7  16   1       32.12       62.08     44.97 o
  -7  17   1       93.12      108.04     49.37 o
  -6  17   1       63.11       79.68     44.00 o
  -5  17   1       30.39       45.95     34.22 o
  -4  17   1       10.55      -25.42     28.84 o
  -3  17   1      475.99      575.03     70.90 o
  -2  17   1      443.70      413.67     68.95 o
  -1  17   1      364.68      295.91     37.59 o
   0  17   1       19.87      -13.14     19.48 o
   1  17   1      882.13      793.87     82.91 o
   2  17   1       19.09       14.18     25.91 o
   3  17   1      748.01      712.06     78.25 o
   4  17   1       14.99       56.22     31.29 o
   5  17   1      192.96      206.31     65.02 o
   6  17   1        1.43      -24.93     26.40 o
   7  17   1      102.16       76.75     53.77 o
  -6  18   1      131.52      141.77     61.60 o
  -5  18   1       35.44       81.64     37.64 o
  -4  18   1        8.87       23.95     26.89 o
  -3  18   1      226.57      163.78     62.09 o
  -2  18   1      214.81       89.47     58.18 o
  -1  18   1       19.28      -19.77     19.77 o
   0  18   1      193.49      161.63     69.18 o
   1  18   1      158.75      207.09     71.87 o
   2  18   1      225.96      239.56     52.31 o
   3  18   1        0.37        4.89     31.77 o
   4  18   1        0.44       -6.35     24.44 o
   5  18   1       14.11       28.35     32.75 o
   6  18   1       72.53       44.97     45.46 o
  -6  19   1       53.73       15.15     34.22 o
  -5  19   1       19.59        7.82     24.44 o
  -4  19   1       26.83       54.75     29.33 o
  -3  19   1      395.98      516.81     74.32 o
  -2  19   1       46.90       37.64     30.31 o
  -1  19   1      474.59      517.28     67.72 o
   0  19   1       21.09        8.31     21.43 o
   1  19   1      318.71      429.14     43.21 o
   2  19   1       24.80       27.38     44.48 o
   3  19   1      312.97      374.02     66.00 o
   4  19   1       83.40       57.20     42.04 o
   5  19   1      172.87      196.53     71.38 o
   6  19   1        5.24       45.95     35.20 o
  -6  20   1       29.90        3.42     36.17 o
  -5  20   1        0.03      -28.35     28.35 o
  -4  20   1       40.96      102.66     46.44 o
  -3  20   1        9.90        1.96     27.37 o
  -2  20   1      242.71       89.96     58.67 o
  -1  20   1        3.56       -7.47     30.80 o
   0  20   1       82.32       59.48     27.12 o
   1  20   1        2.45       -3.28     21.13 o
   2  20   1       13.99       15.15     23.46 o
   3  20   1      401.32      581.35     77.25 o
   4  20   1       19.51        9.29     29.33 o
   5  20   1       12.12       -6.84     28.35 o
   6  20   1       44.11       11.73     29.82 o
  -6  21   1        9.32      -12.71     25.91 o
  -5  21   1      251.08      203.87     67.96 o
  -4  21   1        2.21      -23.95     26.89 o
  -3  21   1      458.37      333.46     78.23 o
  -2  21   1       32.88       51.82     40.09 o
  -1  21   1     1355.28     1618.31    129.39 o
   0  21   1      209.09      145.36     39.02 o
   1  21   1     1844.28     1922.41     83.95 o
   2  21   1       23.21       17.11     34.22 o
   3  21   1      758.27      757.01     95.36 o
   4  21   1       90.43       48.40     44.00 o
   5  21   1       77.16       67.46     51.33 o
   6  21   1       14.95      -15.64     29.82 o
  -5  22   1        8.20       20.53     28.35 o
  -4  22   1       62.41       39.11     49.86 o
  -2  22   1        4.19       31.77     38.13 o
  -1  22   1      325.58      368.48     54.27 o
   0  22   1        2.01       35.02     22.40 o
   1  22   1       76.59       61.10     32.22 o
   2  22   1       52.27       52.31     45.46 o
   3  22   1       70.53       82.62     36.66 o
   4  22   1        0.46       -0.98     26.40 o
   5  22   1        0.04      -26.40     28.35 o
  -5  23   1      147.90       88.48     62.09 o
  -4  23   1       11.77        1.96     30.80 o
  -3  23   1      457.39      483.08     78.72 o
  -2  23   1        2.20       20.53     32.75 o
  -1  23   1     1147.43     1290.15     74.34 o
   0  23   1       35.58       -4.30     24.44 o
   1  23   1      815.44      726.42     59.99 o
   2  23   1        0.39       -9.29     22.49 o
   3  23   1      518.22      518.29     85.57 o
   4  23   1       27.25       -7.33     39.60 o
   5  23   1      255.90      238.58     80.18 o
  -5  24   1        3.19       31.29     28.35 o
  -4  24   1       59.07       84.08     59.64 o
  -3  24   1       10.05      -13.20     28.35 o
  -2  24   1       16.89        9.78     25.91 o
  -1  24   1       30.65       16.07     29.58 o
   0  24   1      197.50      113.87     41.76 o
   1  24   1       50.80      173.23    105.35 o
   2  24   1        0.15        8.31     33.24 o
   3  24   1       89.75       68.44     47.91 o
   4  24   1       15.25       32.75     42.53 o
   5  24   1        5.38       46.93     29.82 o
  -4  25   1        2.01      -29.33     29.33 o
  -3  25   1      125.74      159.86     61.11 o
  -2  25   1       47.07       77.73     44.97 o
  -1  25   1      452.72      547.66     58.08 o
   0  25   1      102.68       51.53     33.24 o
   1  25   1      349.56      357.92    144.72 o
   2  25   1       69.32       53.77     46.93 o
   3  25   1      163.43      225.37     67.95 o
   4  25   1       55.62       41.06     40.09 o
  -4  26   1        4.07        9.78     30.31 o
  -3  26   1       18.98        7.33     38.13 o
  -2  26   1       30.47      -30.80     30.80 o
  -1  26   1       47.61       -1.22     39.35 o
   0  26   1       37.12       48.73     28.60 o
   1  26   1       46.39       -9.35     28.26 o
   2  26   1        2.82       -2.44     26.40 o
   3  26   1        1.86       26.89     26.89 o
   4  26   1        5.72        8.80     34.22 o
  -3  27   1      121.04       30.80     39.60 o
  -2  27   1        3.72       58.66     28.35 o
  -1  27   1      162.57       98.25     38.21 o
   0  27   1        2.87      -19.88     20.39 o
   1  27   1       32.70       40.73     27.14 o
   2  27   1       24.88       37.15     36.17 o
   3  27   1        3.72      -34.71     34.71 o
  -2  28   1       35.60       34.71     36.17 o
  -1  28   1        1.43      -15.72     15.72 o
   0  28   1       15.55       28.80     22.27 o
   1  28   1       10.15       41.10     24.90 o
   2  28   1       69.28       18.58     39.60 o
  -1  29   1        0.99       26.46     16.91 o
   0  29   1        4.80      -10.35     24.93 o
   1  29   1        0.86       10.62     38.13 o
  -8   0   2      127.69      119.77     59.15 o
  -7   0   2        0.12      -31.77     31.77 o
  -6   0   2      944.15      933.70     84.62 o
  -5   0   2       60.76       90.44     46.44 o
  -4   0   2    12161.60    12721.40    512.59 o
  -3   0   2       50.11       31.29     35.20 o
  -2   0   2      215.91      230.31     31.30 o
  -1   0   2      803.00      805.75     43.34 o
   0   0   2    14059.50    13999.05    352.64 o
   1   0   2     7125.36     7828.81    269.78 o
   2   0   2     5631.41     5591.67    245.88 o
   3   0   2     7696.82     7401.58    334.60 o
   4   0   2     4976.44     4991.90    220.39 o
   5   0   2      147.99       56.71     46.93 o
   6   0   2       72.68       74.79     43.02 o
   7   0   2       69.36       21.02     34.22 o
   8   0   2      371.61      409.22     74.32 o
  -8   1   2        3.31       -4.40     32.75 o
  -7   1   2       60.36       58.00     31.92 o
  -6   1   2       24.95       21.48     24.31 o
  -5   1   2       42.97       70.77     24.37 o
  -4   1   2      835.27      874.13     44.27 o
  -3   1   2      252.82      261.40     27.78 o
  -2   1   2    27329.44    27838.06    717.68 o
  -1   1   2     5793.43     5526.10    183.21 o
   0   1   2     1032.43     1021.07     21.52 o
   1   1   2    15088.21    14609.47    287.63 o
   2   1   2     8972.67     9381.73    248.16 o
   3   1   2       71.34       99.35     48.15 o
   4   1   2     2107.46     2230.88     63.71 o
   5   1   2       28.78       28.85     24.23 o
   6   1   2      156.39      100.87     39.32 o
   7   1   2       12.54       24.44     23.25 o
   8   1   2       10.72       23.93     23.04 o
  -8   2   2      184.82      105.60     59.64 o
  -7   2   2       22.78       62.08     30.80 o
  -6   2   2      102.61       19.55     49.86 o
  -5   2   2        5.23      -18.58     28.35 o
  -4   2   2      325.65      304.14     51.34 o
  -3   2   2     4514.46     4460.77    212.67 o
  -2   2   2     1183.85     1273.11     54.35 o
  -1   2   2    20797.29    20690.18    487.06 o
   0   2   2    12807.45    13011.87    350.20 o
   1   2   2     2557.10     2774.89     87.32 o
   2   2   2     4918.87     4831.96    210.15 o
   3   2   2        1.97      -27.37     27.37 o
   4   2   2     3218.03     3383.81    107.83 o
   5   2   2      238.96      185.79     44.98 o
   6   2   2       16.93       -6.35     30.80 o
   7   2   2      179.59       75.78     48.40 o
   8   2   2      106.38      107.55     62.57 o
  -8   3   2       92.60      166.70     61.11 o
  -7   3   2       28.91       37.15     31.77 o
  -6   3   2     1003.02     1072.15     86.57 o
  -5   3   2      215.33      238.10     55.74 o
  -4   3   2     1475.84     1344.46     71.95 o
  -3   3   2      192.70      153.04     34.23 o
  -2   3   2     3036.92     2787.13    130.57 o
  -1   3   2     2591.16     2786.80     81.68 o
   0   3   2      426.56      337.12     27.40 o
   1   3   2    10018.03    10468.40    364.67 o
   2   3   2     3278.43     3007.70    132.07 o
   3   3   2      428.78      442.59     47.44 o
   4   3   2     1938.17     1863.91     86.66 o
   5   3   2       33.90       35.69     31.77 o
   6   3   2      212.84      185.29     55.73 o
   7   3   2        1.61      -27.86     27.86 o
   8   3   2       20.70       -4.40     33.73 o
  -8   4   2       94.09       69.91     40.57 o
  -7   4   2        3.29      -30.31     30.31 o
  -6   4   2      572.13      613.20     75.79 o
  -5   4   2        5.43        0.49     29.33 o
  -4   4   2     4820.63     4846.09    218.38 o
  -3   4   2       22.31       17.11     30.31 o
  -2   4   2     1273.92     1210.90     55.82 o
  -1   4   2        7.44       24.76     20.25 o
   0   4   2     7983.22     8150.57    214.13 o
   1   4   2     1853.11     1812.64     52.78 o
   2   4   2     6230.12     6143.68    260.15 o
   3   4   2     1317.18     1417.02     67.06 o
   4   4   2     1013.18     1066.52     69.96 o
   5   4   2      337.48      311.95     61.61 o
   6   4   2       32.09       -2.44     39.60 o
   7   4   2       77.04       52.80     42.04 o
   8   4   2      122.02      102.66     57.20 o
  -8   5   2       58.38       95.33     52.80 o
  -7   5   2       57.95      185.76     54.75 o
  -6   5   2      571.29      632.76     70.42 o
  -5   5   2      122.78      185.28     52.31 o
  -4   5   2      630.11      490.55     57.22 o
  -3   5   2       35.40       13.20     29.33 o
  -2   5   2    15811.05    16482.15    778.39 o
  -1   5   2     2386.98     2254.22    155.53 o
   0   5   2     2514.04     2578.82     87.47 o
   1   5   2     1825.89     2063.64     62.03 o
   2   5   2    15809.04    15076.67    517.57 o
   3   5   2       22.03       44.97     28.35 o
   4   5   2       28.80      140.30     46.44 o
   5   5   2      134.08      144.71     55.24 o
   6   5   2      392.25      488.45     70.41 o
   7   5   2       66.27       90.44     44.97 o
   8   5   2        5.37       41.06     35.68 o
  -8   6   2       55.86       48.88     42.04 o
  -7   6   2       39.80       90.44     45.46 o
  -6   6   2      280.13      408.24     64.54 o
  -5   6   2        8.56       90.92     40.08 o
  -4   6   2      188.37      181.87     48.89 o
  -3   6   2      515.97      476.36     50.37 o
  -2   6   2     2161.64     1910.28     69.10 o
  -1   6   2     1938.63     1889.96     70.63 o
   0   6   2      734.21      730.33     31.09 o
   1   6   2       61.82       21.12     24.67 o
   2   6   2     1994.60     1778.53     74.47 o
   3   6   2      184.31      211.21     39.60 o
   4   6   2     1080.52     1192.76     73.87 o
   5   6   2      678.08      675.38     69.93 o
   6   6   2      472.64      542.75     69.43 o
   7   6   2       20.73       -6.35     28.84 o
   8   6   2        1.53       10.75     27.86 o
  -8   7   2      196.16      193.11     61.11 o
  -7   7   2      267.65      297.25     74.31 o
  -6   7   2      386.14      296.79     66.50 o
  -5   7   2      260.03      375.00     60.14 o
  -4   7   2      584.19      600.55     62.11 o
  -3   7   2      711.65      779.21     56.74 o
  -2   7   2     2488.44     2556.72    130.39 o
  -1   7   2      738.13      662.55     38.90 o
   0   7   2     1282.74     1453.85    135.65 o
   1   7   2     2361.73     2235.03     79.92 o
   2   7   2     2914.16     3024.62    127.99 o
   3   7   2      574.72      641.68     53.80 o
   4   7   2      104.43      102.66     38.13 o
   5   7   2      119.58      241.01     52.80 o
   6   7   2      635.94      778.01     81.66 o
   7   7   2       17.10       35.69     37.64 o
   8   7   2        1.43       31.29     26.40 o
  -8   8   2       16.29       34.22     35.20 o
  -7   8   2        5.91       26.40     34.22 o
  -6   8   2      114.15      116.35     59.15 o
  -5   8   2        0.50      -19.55     24.93 o
  -4   8   2      590.53      793.72     64.55 o
  -3   8   2       22.59       -7.82     25.91 o
  -2   8   2     4937.52     4653.80    204.88 o
  -1   8   2        4.94       -5.95     19.35 o
   0   8   2        6.69        5.42     21.70 o
   1   8   2       68.39       87.32     70.89 o
   2   8   2     4376.93     4288.48    199.35 o
   3   8   2      350.22      339.84     42.05 o
   4   8   2        1.77       30.31     30.31 o
   5   8   2       52.28       57.68     33.73 o
   6   8   2      706.06      679.74     80.20 o
   7   8   2        0.62       27.86     32.75 o
   8   8   2        0.14       -3.91     30.80 o
  -8   9   2        1.10      -20.53     20.53 o
  -7   9   2      180.39      132.00     70.40 o
  -6   9   2       42.83       46.93     42.04 o
  -5   9   2      693.18      724.27     74.33 o
  -4   9   2       77.55      126.13     44.00 o
  -3   9   2     4762.49     5301.77    232.13 o
  -2   9   2     4117.68     3989.59    144.78 o
  -1   9   2     3964.63     3673.33    132.07 o
   0   9   2      840.00      796.50     87.10 o
   1   9   2     5964.06     6049.05    231.00 o
   2   9   2     1666.90     1430.66     69.04 o
   3   9   2     1718.17     1984.53     93.01 o
   4   9   2       17.38       21.02     26.89 o
   5   9   2      871.33      953.73     83.64 o
   6   9   2      161.43      119.29     53.78 o
   7   9   2      220.47      451.73     67.96 o
   8   9   2       25.18       75.28     40.08 o
  -8  10   2        0.02       31.77     30.31 o
  -7  10   2       39.11       41.06     44.97 o
  -6  10   2      284.78      378.41     68.94 o
  -5  10   2       19.22       10.27     28.35 o
  -4  10   2        7.29      -30.31     32.26 o
  -3  10   2      805.07      676.98     61.14 o
  -2  10   2     2728.29     2916.79    110.75 o
  -1  10   2      535.43      536.57     34.38 o
   0  10   2     1395.37     1597.42     52.34 o
   1  10   2       13.48       -7.90     19.67 o
   2  10   2     4646.58     4350.71    210.10 o
   3  10   2       41.37       34.22     32.26 o
   4  10   2       20.83       -4.89     32.26 o
   5  10   2      189.91      220.49     51.82 o
   6  10   2      230.74      224.89     64.53 o
   7  10   2        1.64      -15.15     28.35 o
   8  10   2       25.18      -31.77     31.77 o
  -8  11   2       45.95       13.69     27.86 o
  -7  11   2      510.64      608.75     74.32 o
  -6  11   2       56.10       56.71     43.02 o
  -5  11   2      960.11     1015.39     88.04 o
  -4  11   2       44.01       27.38     28.84 o
  -3  11   2     6661.39     6771.71    290.85 o
  -2  11   2      907.66      998.98     64.09 o
  -1  11   2    10402.96    10588.73    301.76 o
   0  11   2      361.64      338.59     82.40 o
   1  11   2    11482.53    11686.88    335.54 o
   2  11   2      566.24      626.01     54.29 o
   3  11   2     3446.70     3219.48    166.63 o
   4  11   2      875.61      876.01     74.35 o
   5  11   2      382.97      389.69     69.92 o
   6  11   2      196.96      302.62     57.20 o
   7  11   2       49.50       37.15     32.75 o
   8  11   2       23.88       -1.47     32.75 o
  -8  12   2        0.06       61.59     39.60 o
  -7  12   2        9.87       49.86     33.73 o
  -6  12   2        3.24        6.84     35.20 o
  -5  12   2       74.90       50.35     36.66 o
  -4  12   2       39.39       25.91     31.77 o
  -3  12   2      291.33      258.16     55.74 o
  -2  12   2     1161.22     1161.10     70.46 o
  -1  12   2      174.82      146.70     62.58 o
   0  12   2      518.32      489.75     35.57 o
   1  12   2      159.13      135.32     30.97 o
   2  12   2      627.53      685.69     54.78 o
   3  12   2        2.90      -11.73     26.40 o
   4  12   2      149.16       53.78     43.02 o
   5  12   2       22.62       14.67     39.60 o
   6  12   2       81.17       20.04     41.55 o
   7  12   2       15.52      -22.00     22.00 o
  -7  13   2      100.02       52.31     43.51 o
  -6  13   2      257.88      320.23     68.45 o
  -5  13   2      462.76      466.47     74.81 o
  -4  13   2       66.57       38.13     42.53 o
  -3  13   2     3770.01     3766.56    177.91 o
  -2  13   2      374.05      321.75     52.32 o
  -1  13   2     5748.47     6228.89    191.96 o
   0  13   2      272.64      301.78     31.98 o
   1  13   2     6385.86     6162.73    189.37 o
   2  13   2      503.76      511.52     57.22 o
   3  13   2     2348.34     2483.88    124.86 o
   4  13   2      484.40      439.59     63.57 o
   5  13   2      895.01     1009.94     91.95 o
   6  13   2        4.20      -33.24     33.24 o
   7  13   2      202.06      168.17     59.64 o
  -7  14   2       16.21      -23.46     36.17 o
  -6  14   2        5.21       38.62     37.15 o
  -5  14   2       34.77       76.26     37.15 o
  -4  14   2      337.27      244.96     63.07 o
  -3  14   2       66.04      129.55     40.57 o
  -2  14   2       11.48      -10.27     26.40 o
  -1  14   2       52.07       31.57     24.28 o
   0  14   2        1.39       13.81     17.74 o
   1  14   2       92.55      157.34     37.89 o
   2  14   2        0.19        3.42     24.44 o
   3  14   2      111.23       88.00     44.49 o
   4  14   2       20.24       49.86     35.69 o
   5  14   2       36.04       20.53     31.77 o
   6  14   2        0.90       22.98     40.08 o
   7  14   2        7.95       44.00     27.86 o
  -7  15   2      119.50      157.41     56.22 o
  -6  15   2      213.05       84.58     61.60 o
  -5  15   2      410.21      340.30     73.83 o
  -4  15   2       36.90       35.69     37.64 o
  -3  15   2     1110.96     1158.38     85.12 o
  -2  15   2     1867.07     2067.51     98.38 o
  -1  15   2     2571.48     2887.55     96.10 o
   0  15   2      470.75      517.66     52.08 o
   1  15   2     3896.11     4264.05    132.95 o
   2  15   2      801.69      824.63     69.45 o
   3  15   2     1692.14     1674.10     95.91 o
   4  15   2       98.02      115.86     50.35 o
   5  15   2      167.60      118.31     54.27 o
   6  15   2        0.24      -23.95     29.82 o
   7  15   2       32.25       70.88     36.66 o
  -7  16   2        2.39       22.00     26.89 o
  -6  16   2       89.51      117.81     58.66 o
  -5  16   2        3.30       50.84     29.82 o
  -4  16   2      247.70      234.67     62.58 o
  -3  16   2        6.47      -13.69     31.77 o
  -2  16   2      998.36      928.91     81.20 o
  -1  16   2      111.04       81.15     39.60 o
   0  16   2      216.33      218.77     35.71 o
   1  16   2      277.33      260.47     36.12 o
   2  16   2       61.90       33.24     39.11 o
   3  16   2      285.92      376.47     66.00 o
   4  16   2      191.25      184.31     56.22 o
   5  16   2      472.32      674.75     82.63 o
   6  16   2      213.01      203.38     64.04 o
   7  16   2        0.06       21.02     30.80 o
  -7  17   2       36.71       49.37     32.75 o
  -6  17   2       35.00       70.39     33.24 o
  -5  17   2      301.33      530.47     63.56 o
  -4  17   2      234.57      180.89     50.36 o
  -3  17   2      365.28      357.90     63.56 o
  -2  17   2      174.76      188.71     48.40 o
  -1  17   2      966.80     1007.65     51.85 o
   0  17   2      143.02      122.93     79.69 o
   1  17   2      230.50      288.65     37.56 o
   2  17   2       65.55       23.95     32.75 o
   3  17   2      390.18      291.41     69.43 o
   4  17   2     1379.50     1513.59     97.84 o
   5  17   2      375.45      445.90     79.69 o
   6  17   2       12.53       28.84     33.73 o
   7  17   2       64.41       52.80     45.46 o
  -6  18   2      115.88      189.68     62.09 o
  -5  18   2       46.84       39.60     38.13 o
  -4  18   2      296.74      530.96     69.91 o
  -3  18   2      279.83      302.64     68.94 o
  -2  18   2     1168.30     1249.36     91.97 o
  -1  18   2      328.22      339.63     36.64 o
   0  18   2     1580.38     1730.35     66.57 o
   1  18   2       39.99       18.81     40.09 o
   2  18   2     3408.61     3899.61    149.40 o
   3  18   2      194.57      163.29     57.69 o
   4  18   2      132.37      158.88     63.06 o
   5  18   2        6.62       -8.31     21.51 o
   6  18   2       54.38       51.82     45.95 o
  -6  19   2        8.15       11.24     35.20 o
  -5  19   2      136.46      270.83     60.62 o
  -4  19   2       11.29       25.91     35.20 o
  -3  19   2       21.70       -1.96     22.98 o
  -2  19   2        0.81       36.66     32.75 o
  -1  19   2      103.86      122.70     38.80 o
   0  19   2      428.38      407.16     44.26 o
   1  19   2        1.86      -13.12     21.08 o
   2  19   2       16.48      -15.15     26.89 o
   3  19   2       94.82       17.11     34.71 o
   4  19   2        6.24       -1.96     28.84 o
   5  19   2        1.08       18.09     28.84 o
   6  19   2        0.33      -31.77     31.77 o
  -6  20   2      161.91       89.46     53.29 o
  -5  20   2        4.85      -27.86     27.86 o
  -4  20   2      297.78      376.46     76.76 o
  -3  20   2        4.33       14.67     26.40 o
  -2  20   2     2099.59     2179.33    117.95 o
  -1  20   2       28.35       -8.80     19.70 o
   0  20   2     1297.76     1368.64     69.71 o
   1  20   2       52.91       36.26     22.64 o
   2  20   2     1175.42     1201.85     98.32 o
   3  20   2      156.54       65.02     47.91 o
   4  20   2      386.77      337.85     72.85 o
   5  20   2      185.87       73.33     52.80 o
   6  20   2      352.21      434.64     88.49 o
  -6  21   2        6.58      -20.53     28.35 o
  -5  21   2       13.95       -0.98     26.89 o
  -4  21   2       16.17       41.55     34.22 o
  -3  21   2      156.24      167.68     63.55 o
  -2  21   2      104.21       74.80     57.20 o
  -1  21   2       44.91       52.47     28.50 o
   0  21   2        8.02        6.43     22.24 o
   1  21   2      222.76      222.55     46.23 o
   2  21   2      137.32      173.06     49.38 o
   3  21   2       73.14       95.81     50.35 o
   4  21   2      110.45       73.33     46.93 o
   5  21   2        0.58      -18.09     28.84 o
   6  21   2        0.52      -14.67     26.40 o
  -5  22   2        0.01       10.27     32.26 o
  -4  22   2      321.34      386.73     86.54 o
  -3  22   2        0.22        2.44     31.29 o
  -2  22   2     1003.82      990.40     98.31 o
  -1  22   2        5.36      -10.09     23.71 o
   0  22   2      803.31      847.97     63.09 o
   1  22   2       39.33       24.95     21.99 o
   2  22   2     1107.28     1170.45     97.33 o
   3  22   2       81.07      100.70     46.44 o
   4  22   2       67.02       -3.42     37.15 o
   5  22   2        3.03      -28.35     34.71 o
  -5  23   2        3.00       -9.29     25.42 o
  -4  23   2        5.43       30.80     30.31 o
  -3  23   2        0.18       32.75     30.80 o
  -2  23   2       56.07       55.73     44.97 o
  -1  23   2        6.83        7.60     22.08 o
   0  23   2       19.50       54.74     23.71 o
   1  23   2      117.78       48.30     31.37 o
   2  23   2       71.34       30.80     43.51 o
   3  23   2        8.47       23.95     25.91 o
   4  23   2       17.75        1.96     35.69 o
   5  23   2        3.96      -25.91     31.29 o
  -4  24   2      118.74       78.71     50.35 o
  -3  24   2       64.83       28.35     37.15 o
  -2  24   2      558.42      447.89     78.72 o
  -1  24   2      320.55      416.83     52.27 o
   0  24   2      578.46      535.37     58.60 o
   1  24   2       82.77       15.20     23.95 o
   2  24   2      364.51      287.48     68.45 o
   3  24   2       95.67      115.86     50.84 o
   4  24   2      158.19      169.15     61.11 o
  -4  25   2        3.34       25.91     27.37 o
  -3  25   2       23.90       21.02     28.84 o
  -2  25   2      145.68       90.93     62.09 o
  -1  25   2        2.37       36.28     22.20 o
   0  25   2        0.00        3.06     27.37 o
   1  25   2        0.15       -0.80     23.87 o
   2  25   2       38.94       62.57     39.60 o
   3  25   2        5.59       10.75     27.86 o
  -3  26   2       18.05       -8.80     38.62 o
  -2  26   2       29.49       49.37     33.73 o
  -1  26   2       44.82       29.62     22.46 o
   0  26   2       37.46       23.96     34.46 o
   1  26   2        8.22        1.51     19.47 o
   2  26   2       30.64      -28.35     28.35 o
   3  26   2       31.99       33.73     27.86 o
  -3  27   2        6.12      -16.13     22.49 o
  -2  27   2       13.95      -15.64     26.89 o
  -1  27   2       11.03       43.89     24.99 o
   0  27   2        4.04      -20.04     28.84 o
   1  27   2        0.24      -10.78     16.84 o
   2  27   2        0.21      -29.33     29.33 o
   3  27   2        9.40      -32.26     33.24 o
  -2  28   2        1.53       19.06     27.86 o
  -1  28   2       11.74       10.76     42.04 o
   0  28   2        1.44       -3.91     30.31 o
   1  28   2        5.51       21.02     43.02 o
   2  28   2        1.37       -9.29     27.86 o
  -8   1   3      118.59       87.00     37.29 o
  -7   1   3      356.58      490.88    144.48 o
  -6   1   3      503.78      519.32     60.88 o
  -5   1   3      567.59      471.37     43.97 o
  -4   1   3     1348.48     1340.13    102.03 o
  -3   1   3     3528.45     3578.14    217.55 o
  -2   1   3     9989.47     9781.02    273.80 o
  -1   1   3    15439.61    15537.14    476.18 o
   0   1   3     6955.59     7456.25    159.74 o
   1   1   3    16025.05    15913.32    346.36 o
   2   1   3     7644.55     7008.48    199.24 o
   3   1   3     3790.38     3923.97    113.64 o
   4   1   3      413.93      511.61     39.76 o
   5   1   3      763.61      817.16     51.35 o
   6   1   3      931.11      917.67     60.52 o
   7   1   3      202.64      254.69     47.83 o
   8   1   3        3.81      -12.56     23.84 o
  -8   2   3        1.12       14.18     26.40 o
  -7   2   3       41.39       -2.93     36.66 o
  -6   2   3       38.55       23.46     41.55 o
  -5   2   3        1.08      -13.20     26.89 o
  -4   2   3        1.23        6.35     20.53 o
  -3   2   3      561.82      632.41     56.25 o
  -2   2   3      601.38      543.49     45.98 o
  -1   2   3     4185.73     4351.91    123.40 o
   0   2   3     3454.49     3130.86    102.01 o
   1   2   3      276.18      425.19     28.25 o
   2   2   3     1126.80     1122.40     53.84 o
   3   2   3       22.63       44.48     33.73 o
   4   2   3        1.21       -0.49     26.89 o
   5   2   3      187.69      227.82     55.73 o
   6   2   3      108.83       85.55     46.93 o
   7   2   3       14.07       22.00     36.17 o
   8   2   3        4.73        0.49     23.46 o
  -8   3   3       18.83       30.80     26.89 o
  -7   3   3      266.86      409.70     73.82 o
  -6   3   3      643.59      609.31     73.35 o
  -5   3   3     1447.67     1518.30     91.01 o
  -4   3   3      158.36      130.53     37.16 o
  -3   3   3     6496.80     7471.38    307.91 o
  -2   3   3     3519.16     3653.61    155.12 o
  -1   3   3     3337.35     3173.04    198.69 o
   0   3   3      470.08      463.97     34.00 o
   1   3   3     5647.29     5246.42    159.04 o
   2   3   3     4251.44     4811.66    221.55 o
   3   3   3     5695.62     5757.00    243.75 o
   4   3   3      186.89      133.96     47.42 o
   5   3   3      958.98     1016.92     80.22 o
   6   3   3      559.01      733.48     76.77 o
   7   3   3       45.07       15.64     37.15 o
   8   3   3       23.21       34.22     44.97 o
  -8   4   3        1.09      -12.71     31.77 o
  -7   4   3        8.45       -2.44     28.84 o
  -6   4   3       47.63       37.15     49.86 o
  -5   4   3      258.54      251.30     57.69 o
  -4   4   3      516.75      559.45     57.22 o
  -3   4   3        1.91      -13.20     24.44 o
  -2   4   3      497.36      588.40     45.49 o
  -1   4   3      910.04     1006.94     36.02 o
   0   4   3       98.27      138.37     23.88 o
   1   4   3     5974.58     6068.29    502.63 o
   2   4   3      682.31      680.00     50.39 o
   3   4   3      173.99      145.21     44.00 o
   4   4   3      382.19      421.01     54.77 o
   5   4   3       80.02       71.86     47.42 o
   6   4   3       12.16       32.75     42.04 o
   7   4   3      104.26       73.33     45.95 o
   8   4   3       84.24       63.55     56.71 o
  -8   5   3        4.91       17.11     37.15 o
  -7   5   3      179.17      102.18     64.04 o
  -6   5   3        0.58      -12.71     27.37 o
  -5   5   3      124.66      202.39     55.73 o
  -4   5   3       10.39        8.31     25.91 o
  -3   5   3      411.38      393.17     47.43 o
  -2   5   3      608.75      675.04     46.96 o
  -1   5   3      717.49      709.20     43.06 o
   0   5   3      153.00      160.30     24.02 o
   1   5   3      773.87      763.83     58.47 o
   2   5   3      107.63      114.40     39.11 o
   3   5   3      278.97      265.50     44.49 o
   4   5   3      278.13      384.79     52.32 o
   5   5   3        5.92      -14.67     29.33 o
   6   5   3       95.73       73.33     51.33 o
   7   5   3       65.50       17.11     44.49 o
   8   5   3        1.81       12.71     25.42 o
  -8   6   3       33.96       31.29     34.22 o
  -7   6   3        6.92       18.09     29.82 o
  -6   6   3      516.87      535.43     76.77 o
  -5   6   3        3.71       -6.84     21.51 o
  -4   6   3      508.78      515.43     56.73 o
  -3   6   3        6.59       22.49     27.37 o
  -2   6   3     1085.95      964.10     53.83 o
  -1   6   3      132.01      161.25     21.79 o
   0   6   3      994.12      900.05     63.63 o
   1   6   3      331.73      385.98     47.92 o
   2   6   3      473.81      420.11     47.44 o
   3   6   3      590.25      748.30     53.80 o
   4   6   3     1172.44     1256.40     77.30 o
   5   6   3        1.06      -10.75     23.95 o
   6   6   3       14.40      -22.00     30.31 o
   7   6   3       22.69       19.06     35.20 o
   8   6   3       57.75       94.84     49.86 o
  -8   7   3       20.79      -28.35     28.35 o
  -7   7   3      105.52       85.55     60.13 o
  -6   7   3      182.53       96.80     59.64 o
  -5   7   3      347.96      317.32     68.94 o
  -4   7   3      265.82      149.61     51.34 o
  -3   7   3      731.24      648.60     52.34 o
  -2   7   3      941.95      931.62     56.27 o
  -1   7   3       82.50       54.77     24.08 o
   0   7   3     4615.92     4685.05    214.80 o
   1   7   3        2.91       34.63     20.04 o
   2   7   3      322.13      412.22     42.54 o
   3   7   3      331.76      358.90     47.43 o
   4   7   3     2541.68     2579.83    132.22 o
   5   7   3      519.79      533.00     73.35 o
   6   7   3       47.44       70.39     43.02 o
   7   7   3       16.74       55.24     39.11 o
   8   7   3      102.04      155.94     66.00 o
  -8   8   3       20.67       -5.38     44.00 o
  -7   8   3        8.32       19.06     26.89 o
  -6   8   3      339.38      480.61     68.94 o
  -5   8   3      141.41       97.29     49.87 o
  -4   8   3     1241.63     1336.66     84.64 o
  -3   8   3      326.47      333.47     50.36 o
  -2   8   3     3396.22     3883.56    211.86 o
  -1   8   3      389.47      346.54     32.52 o
   0   8   3     2768.86     2871.59     84.73 o
   1   8   3      158.63      109.63     25.93 o
   2   8   3     1354.81     1237.34     65.10 o
   3   8   3        8.47      -19.06     25.91 o
   4   8   3      725.15      708.68     66.03 o
   5   8   3      240.41      166.72     55.25 o
   6   8   3       86.02       78.71     53.29 o
   7   8   3       93.15      116.84     49.37 o
   8   8   3       58.64       35.69     43.51 o
  -8   9   3        8.05      -26.89     29.33 o
  -7   9   3       13.53        5.38     25.42 o
  -6   9   3      369.18      403.37     75.30 o
  -5   9   3      335.03      308.03     59.16 o
  -4   9   3      749.28      738.03     65.54 o
  -3   9   3     1038.41     1068.98     65.56 o
  -2   9   3     3809.62     3882.89    201.60 o
  -1   9   3      471.78      462.32     32.51 o
   0   9   3     3225.56     3024.59    100.01 o
   1   9   3      350.83      325.19     31.22 o
   2   9   3      368.81      403.42     46.45 o
   3   9   3       18.47       36.66     28.84 o
   4   9   3     2453.19     2628.40    168.44 o
   5   9   3       20.41       -1.96     21.51 o
   6   9   3        0.14      -19.06     28.35 o
   7   9   3        5.26      -15.15     29.33 o
   8   9   3      119.50       84.08     48.89 o
  -8  10   3      125.43      167.68     73.82 o
  -7  10   3       60.18       16.13     46.44 o
  -6  10   3      650.51      810.27     84.11 o
  -5  10   3        5.19      -28.84     28.84 o
  -4  10   3     1798.40     1787.85     93.97 o
  -3  10   3       29.65       17.60     30.80 o
  -2  10   3     4245.96     4077.94    145.71 o
  -1  10   3     1171.28     1146.51     46.49 o
   0  10   3     8540.29     8639.30    284.62 o
   1  10   3     2403.89     2400.94     86.24 o
   2  10   3     5575.95     5047.85    257.84 o
   3  10   3     1026.11     1153.06     68.98 o
   4  10   3     1220.32     1301.83    105.18 o
   5  10   3      630.86      675.33     73.35 o
   6  10   3      195.31      191.64     54.75 o
   7  10   3       14.49       24.44     34.22 o
   8  10   3        4.76       35.68     35.20 o
  -8  11   3      139.01      105.11     54.26 o
  -7  11   3        0.30       25.42     30.80 o
  -6  11   3      105.24       86.53     55.24 o
  -5  11   3       15.94       48.39     35.20 o
  -4  11   3      828.06      869.12     73.36 o
  -3  11   3      164.85      153.02     48.89 o
  -2  11   3      308.36      254.75     49.38 o
  -1  11   3       15.88       28.68     23.10 o
   0  11   3     6971.15     6828.94    203.17 o
   1  11   3       40.14       19.95     22.07 o
   2  11   3      203.22      237.12     38.62 o
   3  11   3        0.37       13.20     23.95 o
   4  11   3      826.31      848.57     71.41 o
   5  11   3       11.21        0.98     27.37 o
   6  11   3      161.70      235.64     63.06 o
   7  11   3        0.36       14.67     27.86 o
  -7  12   3        0.71      -18.09     29.82 o
  -6  12   3      223.64       66.49     65.51 o
  -5  12   3      435.03      538.83     67.48 o
  -4  12   3     2252.64     2434.89    116.51 o
  -3  12   3      948.02      858.96     71.42 o
  -2  12   3     7460.09     8217.39    385.45 o
  -1  12   3     2565.09     2468.32    140.84 o
   0  12   3     8979.31     8788.34    252.68 o
   1  12   3     4224.23     4386.50    146.83 o
   2  12   3     4529.60     4318.58    197.19 o
   3  12   3     1324.40     1279.47     81.22 o
   4  12   3      905.04     1008.54     85.59 o
   5  12   3      822.84      767.33     78.74 o
   6  12   3      432.18      589.66     68.94 o
   7  12   3       34.73        7.33     30.31 o
  -7  13   3       13.40      -14.67     26.40 o
  -6  13   3       78.70       62.08     47.91 o
  -5  13   3       24.24       48.88     35.69 o
  -4  13   3      843.16      867.15     79.72 o
  -3  13   3       36.29       97.77     33.24 o
  -2  13   3        1.79       23.46     23.95 o
  -1  13   3      766.56      818.60     44.58 o
   0  13   3     1058.66      915.56     48.08 o
   1  13   3        8.83       18.36     19.13 o
   2  13   3      154.04       74.31     50.84 o
   3  13   3       78.55       17.60     32.26 o
   4  13   3      389.30      390.67     65.52 o
   5  13   3        0.90       -0.49     28.84 o
   6  13   3       44.50        7.82     35.20 o
   7  13   3        0.47       11.73     31.77 o
  -7  14   3       12.25       46.44     29.82 o
  -6  14   3      423.15      441.02     82.14 o
  -5  14   3        0.22      -29.33     29.33 o
  -4  14   3     1799.68     1792.50    105.70 o
  -3  14   3       13.31       15.15     23.95 o
  -2  14   3     2356.97     2461.92    132.20 o
  -1  14   3      853.01      753.71     44.79 o
   0  14   3     3582.42     3898.60    125.48 o
   1  14   3     1266.37     1204.34    180.79 o
   2  14   3     3193.58     3402.00    171.47 o
   3  14   3      388.12      521.23     62.10 o
   4  14   3      338.57      269.89     66.49 o
   5  14   3      423.30      424.40     70.41 o
   6  14   3       91.47      106.57     49.37 o
   7  14   3       49.16       55.24     39.11 o
  -7  15   3       21.79       34.71     36.66 o
  -6  15   3        4.54      -28.84     28.84 o
  -5  15   3        1.47       -8.80     23.46 o
  -4  15   3        2.53        1.96     33.24 o
  -3  15   3      257.81      331.48     66.49 o
  -2  15   3        1.58      -26.40     26.40 o
  -1  15   3       40.93       69.21     26.77 o
   0  15   3       10.10        1.11     20.01 o
   1  15   3       31.98       43.39     23.68 o
   2  15   3      170.95      203.38     47.91 o
   3  15   3        0.78       25.91     31.29 o
   4  15   3      158.94      286.97     59.64 o
   5  15   3      104.95       73.82     54.26 o
   6  15   3       61.54      -15.15     45.95 o
   7  15   3        5.63       22.98     28.35 o
  -6  16   3       69.39      106.57     50.84 o
  -5  16   3       41.97       25.42     28.84 o
  -4  16   3      290.89      309.48     65.03 o
  -3  16   3      159.30      140.31     58.67 o
  -2  16   3      437.51      405.85     65.03 o
  -1  16   3      424.37      410.83     44.94 o
   0  16   3      238.89      243.60     37.56 o
   1  16   3      842.76      856.83     62.85 o
   2  16   3      200.07      205.34     49.87 o
   3  16   3      739.36      757.54     74.34 o
   4  16   3       74.39       71.37     48.89 o
   5  16   3      203.71      132.00     69.42 o
   6  16   3       78.53      133.95     57.20 o
   7  16   3       27.23       37.64     29.33 o
  -7  17   3       82.12        9.29     38.62 o
  -6  17   3        8.51       29.82     41.55 o
  -5  17   3      183.42      107.55     59.64 o
  -4  17   3       60.47       83.10     46.44 o
  -3  17   3      661.38      733.04     82.64 o
  -2  17   3        4.91        7.82     30.31 o
  -1  17   3      306.36      355.74     39.05 o
   0  17   3      716.46      776.07     55.02 o
   1  17   3      556.91      560.28     78.00 o
   2  17   3      170.18      122.71     52.80 o
   3  17   3        7.59       23.95     29.82 o
   4  17   3      605.96      873.83     81.17 o
   5  17   3       26.93       22.00     39.11 o
   6  17   3       40.09       27.86     39.60 o
  -6  18   3       18.57       -2.44     28.35 o
  -5  18   3        3.48       12.22     30.31 o
  -4  18   3       23.09        0.49     26.89 o
  -3  18   3        3.64       12.71     30.80 o
  -2  18   3        0.91       26.89     24.93 o
  -1  18   3        0.45      -11.51     17.84 o
   0  18   3      101.45      101.00     29.55 o
   1  18   3       39.76       38.46     24.37 o
   2  18   3      159.78      305.06     52.80 o
   3  18   3       13.56        6.35     26.89 o
   4  18   3       10.28        8.31     23.95 o
   5  18   3        3.54      -26.40     26.40 o
   6  18   3        7.69       27.86     31.29 o
  -6  19   3       13.38       -9.29     38.62 o
  -5  19   3      283.57      156.45     77.25 o
  -4  19   3      136.09       41.55     47.91 o
  -3  19   3      823.82      853.39     94.88 o
  -2  19   3        0.35        5.38     25.91 o
  -1  19   3      698.86      721.14     53.07 o
   0  19   3     1602.07     1642.43     74.38 o
   1  19   3      650.33      623.40     53.07 o
   2  19   3      100.87      -30.80     43.51 o
   3  19   3      243.37      290.40     66.49 o
   4  19   3      316.13      440.51     68.94 o
   5  19   3      102.51       60.62     43.51 o
   6  19   3        0.60       13.69     21.02 o
  -6  20   3       21.41       26.89     42.04 o
  -5  20   3        9.64        1.47     28.35 o
  -4  20   3       16.22       44.97     35.20 o
  -3  20   3       11.27      -18.09     24.93 o
  -2  20   3        3.27       20.04     26.40 o
  -1  20   3       55.11       15.64     24.89 o
   0  20   3        1.34        8.46     22.05 o
   1  20   3       21.33       -6.61     25.75 o
   2  20   3       18.19        7.82     33.24 o
   3  20   3       35.50       -0.49     27.86 o
   4  20   3       11.80      -29.82     34.71 o
   5  20   3        0.23       25.42     32.75 o
   6  20   3        2.49      -18.09     23.46 o
  -5  21   3      311.57      294.32     69.42 o
  -4  21   3      281.87      371.56     72.85 o
  -3  21   3      808.30      768.27     86.07 o
  -2  21   3      102.80       41.55     38.13 o
  -1  21   3     1851.32     2301.91     84.39 o
   0  21   3     1132.81     1155.93     65.54 o
   1  21   3     1452.95     1466.28     70.53 o
   2  21   3      261.14      181.38     64.05 o
   3  21   3      706.66      838.16     89.49 o
   4  21   3      706.00      733.01     88.02 o
   5  21   3      164.38       95.82     56.22 o
  -5  22   3        0.05       11.73     38.62 o
  -4  22   3        3.12       24.44     31.29 o
  -3  22   3        1.08       15.64     29.82 o
  -2  22   3        3.31       12.22     27.86 o
  -1  22   3        7.41       28.01     23.22 o
   0  22   3        0.00       -4.91     22.46 o
   1  22   3       13.21       -9.96     24.01 o
   2  22   3        0.88      -22.49     22.49 o
   3  22   3        1.99        2.93     35.68 o
   4  22   3       18.89       -1.96     31.29 o
   5  22   3       13.10      -23.46     23.46 o
  -5  23   3      102.86       93.37     52.31 o
  -4  23   3       59.78       23.46     35.69 o
  -3  23   3      127.97       68.44     58.66 o
  -2  23   3       38.89       -0.98     32.26 o
  -1  23   3      721.37      970.54    124.70 o
   0  23   3      318.81      245.37     64.05 o
   1  23   3      426.08      565.04     55.12 o
   2  23   3        4.30        4.40     29.33 o
   3  23   3      248.14      309.47     78.22 o
   4  23   3       37.08       18.58     30.31 o
   5  23   3       53.91       27.38     33.73 o
  -4  24   3        8.08        8.31     30.80 o
  -3  24   3        4.47        0.00     24.44 o
  -2  24   3       10.83      -12.71     26.89 o
  -1  24   3        1.34        1.65     33.00 o
   0  24   3        0.03      -19.55     36.17 o
   1  24   3       19.74        2.41     21.13 o
   2  24   3        0.06       -3.42     21.02 o
   3  24   3        5.51       29.82     33.73 o
   4  24   3        0.01        1.96     26.89 o
  -4  25   3       46.09       11.73     32.75 o
  -3  25   3      105.64       46.93     54.75 o
  -2  25   3       25.26       53.77     28.35 o
  -1  25   3      250.90      229.95     49.21 o
   0  25   3       22.44      -11.86     19.00 o
   1  25   3      107.40       76.00     32.22 o
   2  25   3        6.00       -0.49     24.44 o
   3  25   3      155.06       90.44     57.69 o
   4  25   3       16.85      -22.98     22.98 o
  -3  26   3        2.40        0.98     40.08 o
  -2  26   3        3.19      -17.60     33.24 o
  -1  26   3        1.09        4.07     18.99 o
   0  26   3       10.04        3.95     22.64 o
   1  26   3        3.80      -21.84     28.35 o
   3  26   3       20.13       31.29     33.73 o
  -2  27   3        0.61        1.47     33.24 o
  -1  27   3       12.77       13.20     29.33 o
   0  27   3        7.26       -6.74     21.05 o
   1  27   3        8.31        1.09     19.13 o
   2  27   3        6.75       25.91     31.29 o
  -1  28   3        2.70       10.99     18.58 o
   0  28   3        4.38       -6.57     13.74 o
   1  28   3        3.33       -4.41     23.63 o
  -8   0   4        4.46      -12.71     21.51 o
  -7   0   4       15.23       16.13     35.20 o
  -6   0   4      923.59      798.68     84.12 o
  -5   0   4        0.47       33.24     35.20 o
  -4   0   4        5.03        2.93     25.42 o
  -3   0   4     3607.92     3524.02    166.74 o
  -2   0   4    10612.65    10433.81    394.97 o
  -1   0   4     6586.36     6282.28    182.89 o
   0   0   4     1203.66     1161.38     38.35 o
   1   0   4     1514.71     1658.73     57.64 o
   2   0   4    13156.74    11077.66    438.47 o
   3   0   4     3198.66     3513.63    155.39 o
   4   0   4     2046.58     2012.10    107.21 o
   5   0   4     1279.67     1169.74     86.10 o
   6   0   4       15.04       38.62     30.80 o
   7   0   4      223.73       61.11     63.56 o
   8   0   4        1.08       40.08     35.68 o
  -8   1   4        2.55       10.22     20.29 o
  -7   1   4       20.12       53.61     22.90 o
  -6   1   4       89.11       23.87     25.92 o
  -5   1   4      738.07      724.81    100.75 o
  -4   1   4      512.26      431.15     37.79 o
  -3   1   4     1969.93     1963.76     65.09 o
  -2   1   4       12.92       -3.58     20.55 o
  -1   1   4       19.96        3.78     14.80 o
   0   1   4     1726.23     1654.99     42.71 o
   1   1   4      746.99      698.57     24.21 o
   2   1   4        1.39       -8.73     27.37 o
   3   1   4     2093.48     1876.71     86.43 o
   4   1   4      196.74      231.57     35.20 o
   5   1   4       42.61       17.51     24.63 o
   6   1   4      388.97      399.04     51.62 o
   7   1   4       41.34       27.43     32.30 o
   8   1   4       18.39        1.96     19.85 o
  -8   2   4        3.18       -7.33     36.17 o
  -7   2   4       52.72       18.58     35.20 o
  -6   2   4     1563.07     1634.61    104.21 o
  -5   2   4      178.35      160.84     53.29 o
  -4   2   4      947.19      908.40     66.04 o
  -3   2   4      158.96      121.74     49.87 o
  -2   2   4     8696.32     8688.93    366.01 o
  -1   2   4        3.69      -21.93     21.93 o
   0   2   4     5943.24     6160.48    161.70 o
   1   2   4     1551.72     1598.74     53.65 o
   2   2   4     6410.69     6079.36    270.61 o
   3   2   4      156.16       97.29     37.16 o
   4   2   4      670.95      643.13     63.09 o
   5   2   4       25.49       15.64     32.26 o
   6   2   4      904.94     1020.70     86.57 o
   7   2   4      157.00       88.49     51.82 o
   8   2   4      134.04      100.22     67.95 o
  -8   3   4       69.17       77.24     44.97 o
  -7   3   4       79.71      123.68     46.44 o
  -6   3   4        3.98       18.09     34.22 o
  -5   3   4       55.22       72.35     40.57 o
  -4   3   4     2460.20     2342.32    115.08 o
  -3   3   4       25.37        5.87     27.86 o
  -2   3   4      776.18      715.73     50.88 o
  -1   3   4      313.76      332.46     27.10 o
   0   3   4    25193.92    25201.44    681.02 o
   1   3   4       25.90       46.18     30.80 o
   2   3   4       32.95       26.89     31.29 o
   3   3   4       15.21       14.67     25.91 o
   4   3   4     2824.08     2892.89    166.05 o
   5   3   4      134.88      107.06     44.98 o
   6   3   4       45.86       79.68     54.26 o
   7   3   4       45.25       51.82     42.53 o
   8   3   4        1.08      -18.58     18.58 o
  -8   4   4       73.52       10.27     44.00 o
  -7   4   4       24.98       36.66     36.66 o
  -6   4   4      354.72      314.38     59.65 o
  -5   4   4       18.77       15.64     32.75 o
  -4   4   4      374.10      298.27     52.81 o
  -3   4   4       68.56        5.38     29.82 o
  -2   4   4     4390.56     4358.90    171.84 o
  -1   4   4      111.49      109.46     26.96 o
   0   4   4      198.23      232.14     25.74 o
   1   4   4      189.58      179.60     26.37 o
   2   4   4      987.38     1011.88     64.59 o
   3   4   4     1985.73     1988.42     93.03 o
   4   4   4      527.64      427.89     57.21 o
   5   4   4      938.06      974.81     83.64 o
   6   4   4        5.62      -19.55     32.26 o
   7   4   4       81.89       89.95     43.02 o
   8   4   4        0.56      -32.26     32.26 o
  -8   5   4       12.07       47.42     33.24 o
  -7   5   4      121.25      280.61     64.04 o
  -6   5   4      473.41      700.68     68.94 o
  -5   5   4      281.78      259.62     54.76 o
  -4   5   4     1931.12     2004.53    103.78 o
  -3   5   4     1684.83     1775.49     79.30 o
  -2   5   4      667.80      675.03     51.36 o
  -1   5   4      663.95      695.57     64.57 o
   0   5   4     5171.85     5568.81    172.24 o
   1   5   4     1494.19     1457.54     52.56 o
   2   5   4     1074.90      936.09     57.74 o
   3   5   4     1310.86     1431.36     74.38 o
   4   5   4      505.25      394.63     57.21 o
   5   5   4        7.27       -3.91     26.89 o
   6   5   4      822.23      895.94     90.96 o
   7   5   4       66.18       59.64     43.51 o
   8   5   4       38.25      -15.64     28.84 o
  -8   6   4       28.63       68.44     35.20 o
  -7   6   4        3.39      -11.73     30.80 o
  -6   6   4      227.17      179.42     71.87 o
  -5   6   4      202.11      233.20     58.18 o
  -4   6   4     1509.47     1527.75     85.15 o
  -3   6   4       34.65       26.89     26.89 o
  -2   6   4      284.71      276.26     44.98 o
  -1   6   4      209.89      179.51     28.00 o
   0   6   4     3423.96     3525.64    179.09 o
   1   6   4      328.96      281.70     66.26 o
   2   6   4     1285.09     1368.87     73.90 o
   3   6   4        1.35       11.24     23.46 o
   4   6   4       83.62       61.11     41.06 o
   5   6   4      129.57       49.38     51.82 o
   6   6   4      100.61       82.13     55.73 o
   7   6   4       22.13       -7.33     30.80 o
   8   6   4        3.35      -23.95     29.82 o
  -8   7   4       94.11       15.15     52.31 o
  -7   7   4      295.73      312.41     76.76 o
  -6   7   4        0.67       -0.98     28.35 o
  -5   7   4      633.80      638.17     70.91 o
  -4   7   4      975.13      980.77     76.31 o
  -3   7   4     1904.49     1870.15     86.16 o
  -2   7   4      311.70      256.71     44.50 o
  -1   7   4     2150.71     2068.01     69.65 o
   0   7   4     4590.01     4897.94    146.19 o
   1   7   4     2568.84     2558.57     75.77 o
   2   7   4     4111.80     4202.50    202.62 o
   3   7   4      813.19      802.19     60.65 o
   4   7   4        0.86       11.24     28.35 o
   5   7   4      317.89      326.60     62.58 o
   6   7   4      737.44      869.97     88.51 o
   7   7   4       20.42       36.66     39.60 o
   8   7   4       13.90       10.75     31.77 o
  -8   8   4      179.74      112.44     74.31 o
  -7   8   4       51.56       17.11     37.64 o
  -6   8   4        1.93       -4.40     32.75 o
  -5   8   4      126.12      117.82     55.73 o
  -4   8   4      478.10      533.49     63.57 o
  -3   8   4      164.63      166.22     54.76 o
  -2   8   4       52.42       42.04     36.18 o
  -1   8   4     1576.60     1722.15     74.90 o
   0   8   4        1.59       -4.14     24.93 o
   1   8   4      710.48      704.76     38.56 o
   2   8   4     1351.87     1404.07     71.94 o
   3   8   4      129.34      257.64     49.87 o
   4   8   4        4.42        5.38     38.13 o
   5   8   4       98.66       55.73     57.69 o
   6   8   4        2.40      -10.27     33.73 o
   7   8   4        0.14       27.37     37.15 o
   8   8   4        1.89       48.88     37.15 o
  -8   9   4        5.37       -4.89     30.80 o
  -7   9   4       94.66       79.19     40.09 o
  -6   9   4      400.87      331.50     72.36 o
  -5   9   4      136.15      165.24     63.06 o
  -4   9   4       85.85      108.53     40.58 o
  -3   9   4     2647.59     2693.84    103.84 o
  -2   9   4     2748.54     2831.87    133.26 o
  -1   9   4     2569.40     2523.87     92.60 o
   0   9   4     2400.57     2439.75     92.84 o
   1   9   4     2900.14     2906.28    109.16 o
   2   9   4     2736.00     2759.72    118.07 o
   3   9   4      719.23      739.01     62.11 o
   4   9   4      213.92      236.14     46.45 o
   5   9   4      426.48      529.54     75.30 o
   6   9   4      219.37      333.91     72.36 o
   7   9   4       77.15       88.48     48.40 o
  -7  10   4       13.56       22.98     24.93 o
  -6  10   4        3.33       -9.78     34.22 o
  -5  10   4      134.59      110.97     53.29 o
  -4  10   4      935.52      988.52     77.77 o
  -3  10   4      473.25      608.80     64.55 o
  -2  10   4      668.16      629.95     59.18 o
  -1  10   4      100.24       99.05     24.98 o
   0  10   4       78.05      103.38     37.89 o
   1  10   4      152.48      182.81     36.18 o
   2  10   4      380.05      309.03     49.39 o
   3  10   4      245.40      329.04     56.23 o
   4  10   4        0.04      -27.37     27.37 o
   5  10   4      104.57       66.49     59.64 o
   6  10   4        8.22       13.69     26.89 o
   7  10   4        0.33      -18.09     32.75 o
  -7  11   4      153.70      108.04     55.24 o
  -6  11   4        1.20       17.11     22.49 o
  -5  11   4      813.56      899.86     82.65 o
  -4  11   4     1242.46     1169.70     91.48 o
  -3  11   4     1384.88     1479.15     90.03 o
  -2  11   4     3066.78     2866.32    126.41 o
  -1  11   4     1588.21     1651.78     72.93 o
   0  11   4     5438.05     5367.29    182.60 o
   1  11   4     5463.07     5353.25    174.38 o
   2  11   4     2021.93     2010.18     98.89 o
   3  11   4      832.86      981.15     75.32 o
   4  11   4     1369.80     1201.58     95.40 o
   5  11   4      363.28      362.30     64.54 o
   6  11   4      168.42       77.24     44.00 o
   7  11   4        1.79        4.89     25.42 o
  -7  12   4       34.26       23.46     40.08 o
  -6  12   4      189.49       92.40     57.20 o
  -5  12   4        0.57      -26.40     26.40 o
  -4  12   4        0.00        3.91     31.29 o
  -3  12   4      107.57       30.31     49.86 o
  -2  12   4      177.36      208.76     49.87 o
  -1  12   4      558.53      637.98     58.93 o
   0  12   4       40.60       25.30     21.05 o
   1  12   4      344.25      320.44     35.78 o
   2  12   4      412.26      402.43     52.32 o
   3  12   4       18.98       17.60     28.35 o
   4  12   4        6.36      -17.11     25.91 o
   5  12   4        1.08      -24.93     24.93 o
   6  12   4        9.22        2.93     26.40 o
   7  12   4        0.83        9.78     37.15 o
  -7  13   4      115.76      111.95     50.35 o
  -6  13   4       39.30       50.84     40.09 o
  -5  13   4      407.36      416.58     65.03 o
  -4  13   4     1078.70     1231.66     87.07 o
  -3  13   4     1236.68     1217.67     98.82 o
  -2  13   4      983.34     1023.83     71.91 o
  -1  13   4      962.88     1044.39     50.83 o
   0  13   4     8501.48     8779.88    328.36 o
   1  13   4     1001.84      948.34     48.18 o
   2  13   4      444.28      472.36     57.21 o
   3  13   4      128.87       84.58     42.04 o
   4  13   4     1146.51     1113.32     84.14 o
   5  13   4      150.47       74.31     59.64 o
   6  13   4       20.85       13.20     29.82 o
   7  13   4        7.28      -13.20     26.40 o
  -7  14   4        7.42       74.30     37.64 o
  -6  14   4        8.63      -27.37     27.37 o
  -5  14   4        1.13       -8.80     28.84 o
  -4  14   4        1.05      -32.75     32.75 o
  -3  14   4      167.02      127.60     58.18 o
  -2  14   4      258.56      229.30     52.31 o
  -1  14   4      243.88      291.58     93.63 o
   0  14   4      175.32      162.08     32.71 o
   1  14   4      402.10      416.76     40.64 o
   2  14   4       53.93       62.08     32.26 o
   3  14   4       26.67        2.44     23.95 o
   4  14   4        0.76        1.96     34.71 o
   5  14   4       22.06        1.96     32.26 o
   6  14   4       33.94       22.00     36.17 o
   7  14   4        2.36      -30.80     30.80 o
  -7  15   4       33.94        8.31     31.77 o
  -6  15   4        6.16       -1.47     30.31 o
  -5  15   4      257.02      196.54     61.11 o
  -4  15   4     1326.01     1231.79     95.39 o
  -3  15   4      423.77      362.81     69.43 o
  -2  15   4       99.19       18.58     39.60 o
  -1  15   4      537.78      516.81     47.68 o
   0  15   4     1922.24     2061.21    108.42 o
   1  15   4       10.51       -3.55     22.49 o
   2  15   4      291.59      340.78     59.16 o
   3  15   4       12.70       -1.96     24.44 o
   4  15   4     1482.53     1768.08    105.18 o
   5  15   4       49.19       15.15     32.75 o
   6  15   4        0.32        8.31     27.86 o
   7  15   4        1.19       17.60     25.91 o
  -7  16   4        0.78       -8.31     25.91 o
  -6  16   4      144.84      154.48     68.44 o
  -5  16   4       41.75       45.46     40.09 o
  -4  16   4      313.96      351.53     71.38 o
  -3  16   4        0.14       19.55     35.20 o
  -2  16   4       12.00      -19.55     28.35 o
  -1  16   4      443.74      439.58     45.23 o
   0  16   4      368.48      363.97     38.19 o
   1  16   4      304.77      324.80     41.66 o
   2  16   4      343.26      274.78     60.63 o
   3  16   4       17.40       41.55     29.82 o
   4  16   4        0.30       11.24     31.29 o
   5  16   4       19.79       -7.82     29.33 o
   6  16   4        5.58       37.64     31.77 o
  -6  17   4       13.15        7.82     32.26 o
  -5  17   4      294.77      444.41     67.96 o
  -4  17   4       33.73       20.04     28.84 o
  -3  17   4      124.74       78.22     39.11 o
  -2  17   4       43.34        1.47     28.84 o
  -1  17   4      489.78      561.17     52.08 o
   0  17   4      783.82      728.00     54.64 o
   1  17   4     1000.13     1006.83     73.61 o
   2  17   4      263.84      228.81     58.67 o
   3  17   4      716.83      810.32     86.07 o
   4  17   4       47.03       -8.80     35.69 o
   5  17   4       18.65       11.24     32.75 o
   6  17   4        1.53       22.98     24.44 o
  -6  18   4       11.48       52.79     33.24 o
  -5  18   4       82.10       97.77     46.44 o
  -4  18   4      317.15      448.82     79.69 o
  -3  18   4      199.63      217.07     55.73 o
  -2  18   4      202.90      181.87     45.47 o
  -1  18   4      219.28      257.86     41.13 o
   0  18   4       29.02        3.02     23.33 o
   1  18   4      344.19      307.96     43.15 o
   2  18   4      150.47      196.04     49.38 o
   3  18   4      789.81     1016.23     89.49 o
   4  18   4       38.33       31.29     31.77 o
   5  18   4      316.29      485.97     73.82 o
   6  18   4        4.73      -12.22     30.31 o
  -6  19   4        7.28      -25.91     25.91 o
  -5  19   4       16.58       21.51     29.33 o
  -4  19   4        2.92       61.10     36.66 o
  -3  19   4        6.65        2.93     35.68 o
  -2  19   4      337.90      248.86     65.52 o
  -1  19   4       48.55       40.74     27.48 o
   0  19   4      169.16      197.84     96.80 o
   1  19   4      482.41      537.87     49.09 o
   2  19   4        0.23       -1.47     24.44 o
   4  19   4      118.07       84.57     50.84 o
   5  19   4        2.34      -15.64     27.37 o
   6  19   4        0.24       54.75     42.53 o
  -5  20   4      113.11      160.83     55.73 o
  -4  20   4      376.78      469.37     83.61 o
  -3  20   4      440.74      618.51     88.01 o
  -2  20   4      218.97      307.02     68.44 o
  -1  20   4     1669.55     1623.40     91.74 o
   0  20   4     1156.84     1310.67     67.22 o
   1  20   4     1596.74     1649.95     75.40 o
   2  20   4      341.84      403.85     74.32 o
   3  20   4      256.35      411.16     74.31 o
   4  20   4       94.94      276.20     64.04 o
   5  20   4       70.21       69.91     55.73 o
  -5  21   4       31.13        9.78     39.11 o
  -4  21   4       11.33       31.29     37.15 o
  -3  21   4        0.32       21.51     34.22 o
  -2  21   4       14.50       25.91     23.95 o
  -1  21   4       14.43       15.11     20.86 o
   0  21   4       53.19       36.26     28.72 o
   1  21   4        4.65        6.11     19.97 o
   2  21   4       26.80      -15.64     29.33 o
   3  21   4      111.33       66.97     43.51 o
   4  21   4        6.40       22.49     22.98 o
  -5  22   4       11.95       10.75     28.84 o
  -4  22   4      150.85       52.80     48.40 o
  -3  22   4      229.24      255.69     71.87 o
  -2  22   4      121.40      169.64     56.22 o
  -1  22   4      288.95      286.38     48.05 o
   0  22   4      315.56      261.70     54.10 o
   1  22   4      263.50      288.09     46.02 o
   2  22   4      102.47      129.06     48.89 o
   3  22   4      265.52      303.12     71.38 o
   4  22   4      128.28      149.59     65.51 o
   5  22   4       61.56       28.35     41.55 o
  -4  23   4       27.90      -16.13     34.22 o
  -3  23   4        0.34       16.62     33.24 o
  -2  23   4        0.68       10.27     25.91 o
  -1  23   4       48.70        4.08     23.59 o
   0  23   4       14.55       10.57     24.92 o
   1  23   4        1.63      -17.96     21.15 o
   2  23   4       56.66       73.82     39.60 o
   3  23   4       24.36        4.40     34.22 o
   4  23   4        3.25       28.84     27.86 o
  -4  24   4      123.61       34.22     53.77 o
  -3  24   4       32.05      -15.64     36.66 o
  -2  24   4      197.10      150.57     63.55 o
  -1  24   4       44.06       -0.65     18.37 o
   0  24   4      390.61      377.36     47.41 o
   1  24   4      104.85       52.68     29.58 o
   2  24   4      189.81       60.62     54.27 o
   3  24   4       64.65       56.22     39.60 o
   4  24   4      106.16       55.24     53.77 o
  -3  25   4        0.49      -36.17     36.17 o
  -2  25   4        9.76       18.58     28.84 o
  -1  25   4        2.72       -7.62     24.44 o
   0  25   4        7.50      -11.49     38.86 o
   1  25   4       23.07       17.06     27.35 o
   2  25   4       10.83       38.62     30.80 o
   3  25   4       12.54       36.17     38.62 o
  -3  26   4        2.36        4.40     25.42 o
  -2  26   4      118.73      195.54     57.20 o
  -1  26   4        2.49       17.65     22.28 o
   0  26   4      139.86      199.50     55.49 o
   1  26   4        0.36      -22.98     22.98 o
   2  26   4      118.40       50.35     46.93 o
   3  26   4       13.67      -30.80     30.80 o
  -2  27   4       13.98        6.84     33.24 o
  -1  27   4        2.46        3.05     20.20 o
   0  27   4        0.94       -5.33     22.97 o
   1  27   4        0.86      -27.37     27.37 o
   2  27   4        7.33        3.42     30.31 o
  -8   1   5        0.04        8.35     21.90 o
  -7   1   5      301.99      249.45     45.34 o
  -6   1   5      239.21      257.62    126.38 o
  -5   1   5      889.19      979.87     58.10 o
  -4   1   5       65.11       34.04     24.35 o
  -3   1   5     3976.03     3980.15    143.39 o
  -2   1   5     5303.75     5111.25    152.80 o
  -1   1   5     4764.80     4554.53     96.83 o
   0   1   5     1751.63     1702.95     47.81 o
   1   1   5     3921.73     3927.21     88.03 o
   2   1   5    10954.07    10419.43    309.77 o
   3   1   5     1784.34     2079.87    128.01 o
   4   1   5      240.47      196.52     35.77 o
   5   1   5       28.42       56.22     31.56 o
   6   1   5      806.36      759.71     63.33 o
   7   1   5       15.69       -4.64     23.22 o
   8   1   5        2.84        7.52     21.61 o
  -8   2   5        3.18       31.77     32.75 o
  -7   2   5       14.23       34.71     33.73 o
  -6   2   5      469.12      486.51     73.83 o
  -5   2   5        6.26       19.55     33.24 o
  -4   2   5       79.06       67.46     37.64 o
  -3   2   5      134.93       58.67     47.91 o
  -2   2   5     2789.18     2690.96    145.06 o
  -1   2   5      195.39      239.32     29.98 o
   0   2   5       38.33       82.47     24.36 o
   1   2   5      280.23      237.48     30.06 o
   2   2   5      950.75      941.30     60.67 o
   3   2   5      630.01      572.70     64.07 o
   4   2   5      195.83      189.20     54.27 o
   5   2   5      241.60      342.23     66.49 o
   6   2   5       37.46       53.28     41.06 o
   7   2   5        6.06       15.64     31.29 o
   8   2   5        1.66      -35.20     35.20 o
  -8   3   5        2.14      -14.18     26.89 o
  -7   3   5      227.75      211.20     71.38 o
  -6   3   5        0.70       51.33     39.60 o
  -5   3   5      320.02      448.35     64.54 o
  -4   3   5       24.22       -3.42     26.40 o
  -3   3   5     2332.42     2243.44    125.86 o
  -2   3   5     4658.33     4843.83    205.67 o
  -1   3   5     6784.18     6995.89    452.96 o
   0   3   5     1452.71     1447.80     57.41 o
   1   3   5     5229.99     4777.57    152.13 o
   2   3   5     3277.98     3034.01    147.56 o
   3   3   5     1178.74     1334.74     78.77 o
   4   3   5      503.44      366.26     58.68 o
   5   3   5      598.43      642.06     76.77 o
   6   3   5      937.07     1161.55     92.92 o
   7   3   5      167.73      144.22     68.44 o
   8   3   5       21.19       17.11     36.17 o
  -8   4   5       59.42       21.02     41.06 o
  -7   4   5       20.08       31.29     31.29 o
  -6   4   5      807.33      779.05     85.09 o
  -5   4   5       55.23       36.17     40.09 o
  -4   4   5       65.18       36.66     40.57 o
  -3   4   5       20.57       46.44     33.73 o
  -2   4   5     7540.13     6940.86    294.74 o
  -1   4   5      411.96      388.49     36.43 o
   0   4   5      325.41      306.04     28.75 o
   1   4   5     2745.22     2962.26    216.13 o
   2   4   5     3763.07     3786.90    181.45 o
   3   4   5      690.40      688.15     64.56 o
   4   4   5       69.14       37.15     40.09 o
   5   4   5      184.80      157.91     63.56 o
   6   4   5      180.64      154.49     57.20 o
   7   4   5      177.94       59.64     67.95 o
   8   4   5       13.21        7.33     39.11 o
  -8   5   5       17.45        4.89     39.60 o
  -7   5   5      120.24       52.80     53.77 o
  -6   5   5      286.66      287.97     69.42 o
  -5   5   5      693.09      648.46     71.89 o
  -4   5   5      391.77      332.98     59.65 o
  -3   5   5      698.39      655.38     63.58 o
  -2   5   5      231.59      199.97     41.56 o
  -1   5   5        3.06       13.03     17.09 o
   0   5   5      675.41      756.73     38.21 o
   1   5   5      865.39      831.48     51.61 o
   2   5   5     1564.23     1758.18     81.25 o
   3   5   5      346.17      325.16     52.32 o
   4   5   5      451.88      342.77     60.63 o
   5   5   5       23.62       26.89     34.71 o
   6   5   5       33.68        6.35     39.11 o
   7   5   5        9.37       49.37     39.60 o
  -8   6   5        4.44        8.31     33.73 o
  -7   6   5        8.80      -16.62     26.40 o
  -6   6   5     1126.44     1138.67    101.25 o
  -5   6   5       94.38       98.26     49.86 o
  -4   6   5        1.16        9.29     24.93 o
  -3   6   5      392.44      546.68     52.32 o
  -2   6   5     7864.49     7477.73    298.66 o
  -1   6   5      545.57      497.02     62.85 o
   0   6   5      842.63      926.22     40.59 o
   1   6   5      129.90       64.67     30.05 o
   2   6   5     5311.67     5138.70    215.03 o
   3   6   5      679.77      847.08     62.11 o
   4   6   5        2.83        1.47     26.89 o
   5   6   5      311.15      307.04     63.07 o
   6   6   5      211.33       98.27     75.78 o
   7   6   5       10.74       64.53     35.20 o
  -8   7   5        6.54      -11.24     35.20 o
  -7   7   5        0.46        6.84     25.91 o
  -6   7   5        1.66      -13.20     36.17 o
  -5   7   5       28.19       20.53     30.80 o
  -4   7   5      141.05      215.11     55.24 o
  -3   7   5       97.01       90.44     38.13 o
  -2   7   5      168.40      143.25     36.18 o
  -1   7   5       47.57       31.11     24.31 o
   0   7   5       16.57       16.12     18.47 o
   1   7   5       27.23        3.68     16.15 o
   2   7   5     1232.62     1109.26     71.44 o
   3   7   5      192.80      301.16     51.82 o
   4   7   5       82.39       83.11     47.42 o
   5   7   5      156.07      132.00     40.58 o
   6   7   5        0.66      -27.86     27.86 o
   7   7   5        1.10       -3.42     24.93 o
  -7   8   5       10.72       -3.91     32.75 o
  -6   8   5      565.83      539.34     78.24 o
  -5   8   5      143.46      154.97     54.75 o
  -4   8   5       37.76       18.09     31.77 o
  -3   8   5      158.53      111.47     49.87 o
  -2   8   5     2254.56     2387.25    130.26 o
  -1   8   5     2409.50     2497.56     93.65 o
   0   8   5        3.55       13.54     17.68 o
   1   8   5     2753.29     3131.80    113.47 o
   2   8   5     1640.68     1682.23     85.65 o
   3   8   5     1204.68     1137.48     75.34 o
   4   8   5       59.62       31.29     32.75 o
   5   8   5      440.45      453.26     68.94 o
   6   8   5      268.68      301.16     66.49 o
   7   8   5      101.02       88.97     41.06 o
  -6   9   5       32.52       20.04     36.66 o
  -5   9   5      137.13      133.46     45.46 o
  -4   9   5       30.57      -16.13     29.33 o
  -3   9   5       22.67        6.84     28.35 o
  -2   9   5      561.19      541.86     56.73 o
  -1   9   5      315.45      298.25     33.62 o
   0   9   5      270.47      207.25     31.48 o
   1   9   5      155.61      165.78     42.04 o
   2   9   5      459.49      378.49     50.37 o
   3   9   5      115.62       85.55     43.02 o
   4   9   5      391.40      449.34     59.16 o
   5   9   5       13.07        2.93     30.31 o
   6   9   5       73.08       51.82     33.73 o
   7   9   5        6.47        4.89     31.77 o
  -7  10   5        4.05       54.26     29.33 o
  -6  10   5      328.16      374.51     70.89 o
  -5  10   5      278.98      177.96     59.16 o
  -4  10   5     1142.42     1139.77     86.09 o
  -3  10   5      539.85      693.90     66.51 o
  -2  10   5     2379.70     2476.80    122.91 o
  -1  10   5     2152.58     2153.13     76.02 o
   0  10   5     1707.82     1735.28    108.18 o
   1  10   5     1187.03     1222.42     52.24 o
   2  10   5      863.42      979.25     71.41 o
   3  10   5      872.48      813.88     70.92 o
   4  10   5       68.00        7.33     39.11 o
   5  10   5      404.65      288.96     70.41 o
   6  10   5        1.05       53.77     32.75 o
   7  10   5       83.66       49.37     44.49 o
  -7  11   5       23.51      -13.69     29.82 o
  -6  11   5       14.87       41.55     28.35 o
  -5  11   5       33.36       41.06     38.62 o
  -4  11   5      394.37      463.03     67.96 o
  -3  11   5      228.24      213.16     52.80 o
  -2  11   5      139.77       64.04     40.09 o
  -1  11   5      133.61      152.41     33.29 o
   0  11   5      336.86      285.64     51.83 o
   1  11   5      252.65      235.06     38.68 o
   2  11   5      348.13      368.67     53.78 o
   3  11   5      201.53      297.25     51.33 o
   4  11   5       86.87      109.02     51.82 o
   5  11   5       23.84       24.93     35.20 o
   6  11   5       55.23       16.62     35.69 o
   7  11   5        6.38       23.95     28.84 o
  -7  12   5       27.63       45.95     38.62 o
  -6  12   5       49.26      -17.60     29.33 o
  -5  12   5      255.31      266.94     66.98 o
  -4  12   5      474.37      537.37     73.83 o
  -3  12   5      306.07      453.24     60.63 o
  -2  12   5       26.25       21.51     26.89 o
  -1  12   5     1244.42     1189.40     53.38 o
   0  12   5     1159.88     1130.92     52.59 o
   1  12   5      906.88      939.97     49.18 o
   2  12   5       18.66       -3.42     23.46 o
   3  12   5      499.74      498.27     67.48 o
   4  12   5      184.39      344.66     61.60 o
   5  12   5       93.94       30.80     35.69 o
   6  12   5       18.92        8.31     29.82 o
   7  12   5        3.58        9.29     34.71 o
  -7  13   5        0.68       -6.35     28.35 o
  -6  13   5       69.59       43.51     36.66 o
  -5  13   5        8.62       52.79     33.24 o
  -4  13   5       12.85       -9.29     19.06 o
  -3  13   5        0.32       -3.42     35.20 o
  -2  13   5      152.59       97.78     46.44 o
  -1  13   5       36.53       21.16     24.02 o
   0  13   5        3.89       10.12     23.24 o
   1  13   5       30.81       -5.13     20.20 o
   2  13   5      300.62      332.47     51.34 o
   3  13   5       84.43       57.69     50.84 o
   4  13   5        0.44        1.47     25.91 o
   5  13   5        1.42       -4.40     24.93 o
   6  13   5       54.77      128.57     51.82 o
   7  13   5        0.18       14.18     31.29 o
  -7  14   5        1.04       -1.47     27.37 o
  -6  14   5        1.49      -25.91     30.31 o
  -5  14   5       28.33       19.55     23.46 o
  -4  14   5      659.54      734.49     77.75 o
  -3  14   5      176.88      236.62     56.22 o
  -2  14   5        9.34       23.46     27.86 o
  -1  14   5      515.40      414.97     72.37 o
   0  14   5      949.29     1057.36     53.95 o
   1  14   5      132.13      116.55     95.09 o
   2  14   5        0.70      -12.71     24.93 o
   3  14   5       62.15       65.51     44.00 o
   4  14   5      367.81      469.37     67.96 o
   5  14   5       85.00       -0.49     32.75 o
   6  14   5        2.33      -10.27     27.37 o
  -6  15   5        5.94       26.40     29.33 o
  -5  15   5      157.08      114.40     55.24 o
  -4  15   5        0.06      -20.04     35.68 o
  -3  15   5      442.52      418.55     65.03 o
  -2  15   5       11.60       40.08     30.31 o
  -1  15   5       87.71       53.98     25.75 o
   0  15   5        2.65       21.45     18.91 o
   1  15   5      120.76      133.37     34.03 o
   2  15   5        4.18        2.93     24.93 o
   3  15   5        1.34       39.11     29.82 o
   4  15   5        4.30      -14.67     24.93 o
   5  15   5      103.64      112.44     50.35 o
   6  15   5        2.86       28.35     21.51 o
  -6  16   5        4.98      -11.24     25.42 o
  -5  16   5       42.31       15.15     31.29 o
  -4  16   5      398.61      546.63     68.94 o
  -3  16   5       91.56       51.33     46.44 o
  -2  16   5       16.68      -28.35     28.35 o
  -1  16   5       10.30       -5.13     24.02 o
   0  16   5      756.44      839.77     52.91 o
   1  16   5        0.93      -31.77     31.77 o
   2  16   5        2.25       -1.47     24.93 o
   3  16   5       46.81       54.26     35.69 o
   4  16   5      166.33      133.46     52.80 o
   5  16   5       40.72       61.11     45.95 o
   6  16   5        3.71       -0.98     22.00 o
  -6  17   5        5.14      -21.02     32.75 o
  -5  17   5       50.07       18.09     41.06 o
  -4  17   5       57.51      136.39     43.51 o
  -3  17   5       14.56        7.82     22.49 o
  -2  17   5        1.15       -7.82     30.31 o
  -1  17   5       33.91       34.88     47.17 o
   0  17   5       62.25       61.09     33.54 o
   1  17   5       14.07        3.88     20.76 o
   2  17   5       18.97       30.31     29.82 o
   3  17   5        9.76        5.38     29.82 o
   4  17   5      170.10      138.35     61.60 o
   5  17   5       34.30       -8.80     28.84 o
   6  17   5        7.24       29.82     28.84 o
  -5  18   5        1.29        3.91     23.95 o
  -4  18   5      197.59      327.55     65.02 o
  -3  18   5        4.72      -23.95     23.95 o
  -2  18   5        2.71      -20.53     20.53 o
  -1  18   5       25.42       28.94     24.08 o
   0  18   5      112.17       98.28     29.23 o
   1  18   5       33.75       40.64     23.23 o
   2  18   5       10.98       12.71     29.33 o
   3  18   5       22.12      -32.75     41.06 o
   4  18   5       99.90      100.22     47.42 o
   5  18   5        5.86       48.88     29.33 o
   6  18   5        0.04      -16.13     25.91 o
  -5  19   5       24.27       81.64     46.93 o
  -4  19   5       66.44       94.84     48.88 o
  -3  19   5        7.56       13.20     22.98 o
  -2  19   5        9.43       17.60     24.93 o
  -1  19   5        8.13       17.78     20.70 o
   0  19   5      149.92      148.56     44.98 o
   1  19   5        8.02      -15.36     18.09 o
   2  19   5       12.30       40.08     24.93 o
   3  19   5       11.25       22.98     25.91 o
   4  19   5       46.29       83.10     40.09 o
   5  19   5       21.22       59.15     37.64 o
  -5  20   5        7.06       34.71     26.40 o
  -4  20   5       57.47      139.32     61.59 o
  -3  20   5       55.72      103.64     52.80 o
  -2  20   5       49.02       78.22     35.69 o
  -1  20   5       15.11        0.60     21.95 o
   0  20   5       89.01       56.63     42.77 o
   1  20   5      102.87       53.77     32.79 o
   2  20   5       30.74      -27.86     27.86 o
   3  20   5       94.47       92.88     51.82 o
   4  20   5       14.31       12.71     30.80 o
   5  20   5       73.22       69.91     54.75 o
  -5  21   5      124.85      142.26     68.44 o
  -4  21   5       62.19       62.57     38.62 o
  -3  21   5      185.15      137.37     61.11 o
  -2  21   5       48.80       -3.42     36.66 o
  -1  21   5      239.74      261.06     50.11 o
   0  21   5      262.92      188.41     43.01 o
   1  21   5      143.48       96.64     35.87 o
   2  21   5       58.20       63.55     47.42 o
   3  21   5      121.48      110.48     43.02 o
   4  21   5      147.09      121.24     63.06 o
   5  21   5       31.29       12.22     33.73 o
  -4  22   5        2.90      -19.55     25.91 o
  -3  22   5        0.09      -23.46     32.75 o
  -2  22   5      101.31       61.60     44.97 o
  -1  22   5        7.76        7.81     19.67 o
   0  22   5       31.76      -15.60     21.85 o
   1  22   5       23.16       11.19     22.81 o
   2  22   5       34.50       17.60     37.64 o
   3  22   5       12.26        2.44     29.33 o
   4  22   5        0.61      -10.27     36.66 o
  -4  23   5       76.25       41.55     40.09 o
  -3  23   5       90.90       -1.47     45.46 o
  -2  23   5      100.39      119.28     53.29 o
  -1  23   5      319.08      338.00     53.57 o
   0  23   5      397.47      421.07     54.09 o
   1  23   5      237.25      176.24     51.85 o
   2  23   5      219.16      176.00     64.04 o
   3  23   5      152.64      354.43     71.37 o
   4  23   5       98.72       40.09     44.49 o
  -3  24   5       23.06       14.67     24.93 o
  -2  24   5       42.55       64.53     34.22 o
  -1  24   5       79.86       54.88     28.64 o
   0  24   5        4.35       -5.47     23.61 o
   1  24   5      108.70       92.34     32.32 o
   2  24   5       17.37       -9.78     29.82 o
   3  24   5       15.29      -13.20     33.73 o
  -3  25   5      119.41      128.08     59.15 o
  -2  25   5       59.98       21.51     32.75 o
  -1  25   5      288.54      345.71     79.20 o
   0  25   5      129.76       38.71     34.05 o
   1  25   5      124.78      117.53     57.20 o
   2  25   5      106.72       25.91     34.22 o
   3  25   5      133.27      197.99     69.91 o
  -1  26   5       14.25       47.49     21.42 o
   0  26   5        4.76       22.82     19.32 o
   1  26   5       15.98       -0.73     17.28 o
   2  26   5       14.00      -15.64     30.80 o
  -1  27   5      135.36       86.04     48.89 o
   0  27   5        1.39       25.92     33.24 o
  -8   0   6        9.79      -32.75     32.75 o
  -7   0   6       45.69        4.89     32.75 o
  -6   0   6     1556.25     1771.49    114.48 o
  -5   0   6      927.15      880.37     80.21 o
  -4   0   6       96.08       56.71     41.06 o
  -3   0   6     3111.78     3292.33    127.87 o
  -2   0   6    11448.13    11301.80    495.76 o
  -1   0   6    13119.53    12792.23    358.04 o
   0   0   6      345.77      336.50     31.87 o
   1   0   6     8389.07     8528.96    254.98 o
   2   0   6     4033.23     3867.56    146.62 o
   3   0   6     3197.46     3110.56    144.04 o
   4   0   6       67.59       13.69     31.29 o
   5   0   6     2996.56     2960.92    176.27 o
   6   0   6      482.26      664.98     81.66 o
   7   0   6      407.85      270.86     76.76 o
  -8   1   6       11.23       -9.10     44.48 o
  -7   1   6        6.66      -17.54     18.78 o
  -6   1   6       29.87      -16.27     20.87 o
  -5   1   6        0.41      -17.54     17.99 o
  -4   1   6        2.12        7.88     18.63 o
  -3   1   6      178.87      269.44     75.78 o
  -2   1   6        1.69        3.20     28.84 o
  -1   1   6       24.97        8.88     15.86 o
   0   1   6      242.51      228.17     22.96 o
   1   1   6      159.67      161.51     25.31 o
   2   1   6      182.77      160.57     30.71 o
   3   1   6      211.21      175.15     30.87 o
   4   1   6       96.20       57.15     29.78 o
   5   1   6        7.86        1.30     22.69 o
   6   1   6        4.76        0.24     25.23 o
   7   1   6       98.32       97.60     35.75 o
  -8   2   6       39.35       58.17     39.11 o
  -7   2   6        3.18       28.35     35.20 o
  -6   2   6     1024.65     1234.96     95.37 o
  -5   2   6      419.87      429.30     66.99 o
  -4   2   6      104.75       53.29     49.86 o
  -3   2   6     1175.93     1249.04     75.83 o
  -2   2   6     6748.94     6781.43    268.33 o
  -1   2   6     1740.69     1544.31    100.11 o
   0   2   6       69.29       30.26     24.43 o
   1   2   6     3167.15     3097.73    107.95 o
   2   2   6     5990.63     5398.64    232.29 o
   3   2   6     1494.62     1405.39     80.74 o
   4   2   6        0.21      -27.37     27.37 o
   5   2   6        6.71        5.87     32.75 o
   6   2   6      105.84      -18.09     40.09 o
   7   2   6        0.71       42.53     26.40 o
  -7   3   6       15.02       27.86     33.73 o
  -6   3   6       54.57       21.51     44.97 o
  -5   3   6       85.46       50.35     47.42 o
  -4   3   6      200.84      133.47     55.73 o
  -3   3   6       64.95       39.11     38.62 o
  -2   3   6      408.40      466.99     54.77 o
  -1   3   6       48.17       44.10     25.42 o
   0   3   6       17.06       16.45     27.86 o
   1   3   6      276.71      279.37     33.36 o
   2   3   6      440.27      550.12     51.83 o
   3   3   6        1.03      -12.71     24.93 o
   4   3   6      162.23      226.35     49.87 o
   5   3   6       52.37       64.04     37.64 o
   6   3   6      179.17      268.39     71.86 o
   7   3   6      141.31       17.60     33.24 o
  -7   4   6       45.26      -25.91     25.91 o
  -6   4   6      306.84      533.89     67.96 o
  -5   4   6      504.39      483.11     66.99 o
  -4   4   6       19.18       10.75     27.86 o
  -3   4   6      605.01      727.20     63.58 o
  -2   4   6      932.15      848.25     60.66 o
  -1   4   6     4084.87     4766.95    177.06 o
   0   4   6        1.46        8.02     16.00 o
   1   4   6     2395.43     2397.07     84.92 o
   2   4   6       53.51       27.86     38.13 o
   3   4   6      671.69      594.21     67.98 o
   4   4   6      102.68      126.62     47.91 o
   5   4   6      718.58      897.85     89.49 o
   6   4   6       24.44       22.98     37.15 o
   7   4   6      126.57      119.28     63.55 o
  -7   5   6      215.64      249.33     72.35 o
  -6   5   6        7.65      -30.80     30.80 o
  -5   5   6      158.93      108.53     51.82 o
  -4   5   6      394.13      356.94     61.12 o
  -3   5   6      823.23      964.53     74.34 o
  -2   5   6      243.69      218.06     52.80 o
  -1   5   6      379.43      399.36     36.57 o
   0   5   6      272.11      269.91     33.14 o
   1   5   6      312.82      291.05     34.04 o
   2   5   6     1405.33     1492.50     79.76 o
   3   5   6       51.02       44.97     41.06 o
   4   5   6       98.29       36.18     39.11 o
   5   5   6       34.56       13.69     30.80 o
   6   5   6      269.25      504.05     72.85 o
   7   5   6       23.29      -14.18     34.22 o
  -7   6   6        1.62       -0.98     28.35 o
  -6   6   6       43.67       20.53     44.00 o
  -5   6   6       13.92       47.42     33.24 o
  -4   6   6      748.10      648.98     69.94 o
  -3   6   6        4.87       -8.80     25.91 o
  -2   6   6      117.97       84.58     43.02 o
  -1   6   6      116.09      189.38     30.05 o
   0   6   6      318.22      280.89     34.05 o
   1   6   6      262.49      262.39     32.50 o
   2   6   6        3.02        7.82     28.35 o
   3   6   6      271.17      277.71     55.74 o
   4   6   6      191.22       80.18     50.36 o
   5   6   6       38.23       84.57     44.48 o
   6   6   6        0.06      -33.24     33.24 o
   7   6   6       36.11       39.60     41.06 o
  -7   7   6       21.43       -1.96     28.35 o
  -6   7   6        8.51       33.24     31.77 o
  -5   7   6      494.76      619.52     76.77 o
  -4   7   6      268.27      246.90     49.87 o
  -3   7   6     1277.30     1347.88     85.13 o
  -2   7   6     1647.86     1656.19     86.63 o
  -1   7   6      532.77      529.72     39.59 o
   0   7   6     1709.18     1791.84     58.83 o
   1   7   6      845.52      942.56     47.53 o
   2   7   6     1497.30     1512.59     80.74 o
   3   7   6      256.64      198.01     57.20 o
   4   7   6      429.66      568.66     66.99 o
   5   7   6       20.95       18.09     24.93 o
   6   7   6      226.82      467.87     72.36 o
   7   7   6       27.80       38.13     29.33 o
  -7   8   6       20.37       16.13     32.26 o
  -6   8   6      111.20      136.39     53.77 o
  -5   8   6       34.36       39.60     39.60 o
  -4   8   6       66.24       77.24     38.62 o
  -3   8   6      226.86      302.63     52.80 o
  -2   8   6     1347.70     1268.75     78.78 o
  -1   8   6      289.18      255.49     42.78 o
   0   8   6      869.59      923.93     48.14 o
   1   8   6      110.62       61.99     26.99 o
   2   8   6      447.94      468.45     54.77 o
   3   8   6        0.95       -6.84     28.84 o
   4   8   6      344.13      175.04     54.27 o
   5   8   6        6.94       44.97     31.29 o
   6   8   6        0.69      -27.37     27.37 o
   7   8   6        8.64       20.04     30.80 o
  -7   9   6      156.12       45.95     48.40 o
  -6   9   6      182.46       70.40     56.71 o
  -5   9   6      188.19      102.18     55.24 o
  -4   9   6      676.56      617.15     74.33 o
  -3   9   6      274.40      296.28     51.83 o
  -2   9   6     1218.50     1135.53     80.24 o
  -1   9   6     1042.91     1060.97     51.80 o
   0   9   6     2380.59     2264.81     94.02 o
   1   9   6      774.47      843.22     48.24 o
   2   9   6     1712.93     1561.18     87.60 o
   3   9   6       42.46        1.96     30.80 o
   4   9   6      237.94      206.80     53.29 o
   5   9   6       64.75       68.93     40.57 o
   6   9   6       92.24       89.46     47.42 o
   7   9   6        0.64      -30.31     30.31 o
  -7  10   6        0.02        0.98     28.84 o
  -6  10   6      120.14       74.31     46.44 o
  -5  10   6      176.89       48.40     49.38 o
  -4  10   6      655.47      666.04     75.31 o
  -3  10   6       18.91      -25.42     25.42 o
  -2  10   6      679.53      832.86     66.51 o
  -1  10   6      297.67      229.40     68.94 o
   0  10   6      683.00      756.46     48.42 o
   1  10   6      488.40      456.58     42.12 o
   2  10   6      173.09      162.80     47.42 o
   3  10   6       11.34       27.37     23.46 o
   4  10   6      459.74      441.53     74.81 o
   5  10   6        0.26       12.22     26.40 o
   6  10   6       82.84       69.42     39.60 o
   7  10   6       19.72      -14.67     40.57 o
  -7  11   6       13.89      -31.29     31.29 o
  -6  11   6       15.21      -11.73     25.42 o
  -5  11   6      408.47      443.47     76.27 o
  -4  11   6      124.93       63.06     46.93 o
  -3  11   6      696.87      688.57     75.31 o
  -2  11   6      973.97      960.19     77.28 o
  -1  11   6      481.20      571.73     48.17 o
   0  11   6      993.32      933.52     53.03 o
   1  11   6     1310.51     1180.93     56.39 o
   2  11   6      499.36      480.68     62.10 o
   3  11   6      388.02      418.05     66.99 o
   4  11   6      723.90      720.83     81.67 o
   5  11   6      282.67      225.87     79.69 o
   6  11   6       86.96       11.24     29.82 o
   7  11   6        3.14       17.11     30.80 o
  -7  12   6       13.96       22.00     32.75 o
  -6  12   6       96.31       79.68     42.04 o
  -5  12   6        3.42       -3.91     30.80 o
  -4  12   6       11.86        9.29     26.89 o
  -3  12   6       22.25        8.80     29.82 o
  -2  12   6      839.81      757.11     72.87 o
  -1  12   6      153.92      197.16     38.98 o
   0  12   6      306.23      315.84     37.76 o
   1  12   6        1.37        1.06     20.36 o
   2  12   6      638.65      675.35     63.08 o
   3  12   6       26.07        4.89     34.22 o
   4  12   6       64.55       89.95     40.57 o
   5  12   6        8.23        7.82     32.26 o
   6  12   6       17.11       49.86     37.15 o
  -6  13   6       41.88       19.06     34.22 o
  -5  13   6       81.51      138.35     52.80 o
  -4  13   6       60.02       34.22     34.71 o
  -3  13   6      189.72      161.33     51.33 o
  -2  13   6       10.15        8.80     39.11 o
  -1  13   6      894.63     1014.35     55.65 o
   0  13   6      149.94      153.30     39.74 o
   1  13   6      922.89      928.03     55.86 o
   2  13   6      156.94      115.86     52.80 o
   3  13   6      240.21      351.03     61.11 o
   4  13   6      151.65      137.86     53.78 o
   5  13   6      239.65      138.36     63.56 o
   6  13   6       14.96       11.73     34.22 o
  -6  14   6       50.68       48.40     46.93 o
  -5  14   6        7.13       -1.96     29.82 o
  -4  14   6       93.75       66.00     44.97 o
  -3  14   6      296.38      279.66     59.65 o
  -2  14   6        0.38       -4.89     27.86 o
  -1  14   6        5.53       -0.23     21.55 o
   0  14   6       22.59       38.87     25.39 o
   1  14   6       51.44       32.81     26.90 o
   2  14   6       52.59       61.11     42.04 o
   3  14   6        1.44        0.00     31.77 o
   4  14   6       14.77       23.95     34.22 o
   5  14   6       14.99       18.58     35.69 o
   6  14   6       30.55       16.62     34.71 o
  -6  15   6       22.51       -4.89     33.73 o
  -5  15   6      128.05       42.53     40.09 o
  -4  15   6       11.74        2.93     28.35 o
  -3  15   6       18.50       27.86     30.80 o
  -2  15   6      309.94      334.91     63.56 o
  -1  15   6       35.80       11.76     29.33 o
   0  15   6      539.99      563.71     69.68 o
   1  15   6      419.98      451.33     42.75 o
   2  15   6      101.31       61.60     40.09 o
   3  15   6      116.32      112.93     58.17 o
   4  15   6      215.00      203.38     56.71 o
   5  15   6        6.91      -18.58     27.86 o
   6  15   6       45.10       48.40     45.95 o
  -5  16   6       18.69      -23.46     26.89 o
  -4  16   6       57.71       11.24     48.40 o
  -3  16   6       29.81       69.42     38.62 o
  -2  16   6        7.84        3.91     28.84 o
  -1  16   6      271.62      125.38     44.56 o
   0  16   6       65.67       49.03     24.86 o
   1  16   6      398.44      352.38     48.22 o
   2  16   6      206.94      235.64     60.13 o
   3  16   6       50.39       62.08     39.60 o
   4  16   6        0.16      -22.49     22.49 o
   5  16   6        0.17       11.24     22.98 o
   6  16   6        2.20        7.33     31.77 o
  -5  17   6       28.42      -14.67     28.35 o
  -4  17   6        5.16      -29.82     29.82 o
  -3  17   6      253.08      272.32     69.42 o
  -2  17   6      108.53       33.73     41.55 o
  -1  17   6      226.08      226.13     43.61 o
   0  17   6      172.72      142.60     38.68 o
   1  17   6       34.38       18.44     23.13 o
   2  17   6        2.43      -11.24     26.89 o
   3  17   6        9.54        0.98     28.35 o
   4  17   6       40.35       46.44     33.73 o
   5  17   6       25.45        0.49     30.80 o
  -4  18   6       86.01      106.08     46.44 o
  -3  18   6        2.25       11.24     26.40 o
  -2  18   6       27.30        6.35     26.40 o
  -1  18   6      397.41      308.03     46.12 o
   0  18   6      573.96      583.61     55.96 o
   1  18   6      111.17       64.73     36.94 o
   2  18   6      102.20       44.00     36.66 o
   3  18   6       32.37        3.91     32.75 o
   4  18   6      167.64      153.02     60.13 o
   5  18   6       49.18      -16.13     38.62 o
  -5  19   6        6.90      -31.29     32.75 o
  -4  19   6       12.39        2.44     33.73 o
  -3  19   6        3.11      -21.51     24.93 o
  -2  19   6      138.31       66.97     50.35 o
  -1  19   6        4.57        6.37     21.74 o
   0  19   6      223.07      186.78     56.96 o
   1  19   6       34.52       34.26     23.44 o
   2  19   6       58.37       51.82     33.73 o
   3  19   6        4.66      -23.95     30.80 o
   4  19   6       39.07       47.42     38.62 o
   5  19   6       30.86       59.64     42.04 o
  -5  20   6       12.23        0.00     37.64 o
  -4  20   6      346.53      419.49     77.74 o
  -3  20   6       31.19        0.49     34.71 o
  -2  20   6      134.15      136.88     55.73 o
  -1  20   6        1.33       -8.70     20.91 o
   0  20   6      429.70      608.81     89.72 o
   1  20   6       87.20       58.88     41.31 o
   2  20   6       11.25       33.73     33.24 o
   3  20   6      183.64      102.66     60.13 o
   4  20   6      176.87      134.44     63.55 o
  -4  21   6        8.80      -21.02     37.15 o
  -3  21   6      120.37       83.60     51.33 o
  -2  21   6        0.85       -8.80     25.42 o
  -1  21   6       34.14       20.34     21.13 o
   0  21   6        0.63       18.04     21.02 o
   1  21   6       37.38      -20.11     34.71 o
   2  21   6       28.15       31.29     32.26 o
   3  21   6       10.95        7.33     26.89 o
   4  21   6        1.81      -27.86     27.86 o
  -4  22   6      133.13       44.00     43.02 o
  -3  22   6      171.77      160.35     78.22 o
  -2  22   6       42.30       22.00     33.24 o
  -1  22   6      323.47      333.89     63.56 o
   0  22   6      434.08      536.68     93.63 o
   1  22   6      283.86      256.88     53.21 o
   2  22   6       51.44       83.59     45.46 o
   3  22   6       99.90      101.68     48.40 o
   4  22   6       83.14       87.50     56.71 o
  -3  23   6        0.02        5.87     23.95 o
  -2  23   6       91.90       33.24     41.06 o
  -1  23   6        0.86      -18.28     18.28 o
   0  23   6      130.34       51.44     28.77 o
   1  23   6        2.72       41.29     36.66 o
   2  23   6       80.80       58.66     47.91 o
   3  23   6        9.13       -0.49     31.29 o
  -3  24   6      148.29       38.62     54.75 o
  -2  24   6      112.11       87.02     48.89 o
  -1  24   6      138.01       45.29     32.71 o
   0  24   6      221.10      125.67     44.60 o
   1  24   6      299.85      440.30     56.96 o
   2  24   6       85.69      135.41     57.20 o
   3  24   6       91.80       74.79     45.46 o
  -2  25   6       74.69       79.19     44.00 o
  -1  25   6        0.13       -7.95     18.20 o
   0  25   6       74.75      -13.41     57.44 o
   1  25   6        1.69      -19.83     19.83 o
   2  25   6       17.54       35.20     39.11 o
  -1  26   6       80.79       65.63     30.94 o
   0  26   6       39.44       63.25     34.55 o
  -7   1   7       79.74       65.63     33.52 o
  -6   1   7       19.32       -0.63     67.46 o
  -5   1   7      112.81       98.05     32.17 o
  -4   1   7     2249.82     2291.36     83.11 o
  -3   1   7       16.79       23.86     21.36 o
  -2   1   7     1886.82     1912.86     73.67 o
  -1   1   7       51.54       42.34     17.69 o
   0   1   7     5341.77     5387.48    159.39 o
   1   1   7      119.02       83.90     22.12 o
   2   1   7     1277.75     1221.56     55.83 o
   3   1   7       19.86       14.31     18.93 o
   4   1   7      832.40      727.25     53.20 o
   5   1   7       14.05      -11.04     23.82 o
   6   1   7      164.36      144.48     39.43 o
   7   1   7        0.51       -6.35     16.98 o
  -7   2   7        3.22      -10.27     29.82 o
  -6   2   7      135.33       61.60     48.40 o
  -5   2   7       67.72       62.08     39.11 o
  -4   2   7       20.69       73.33     37.15 o
  -3   2   7        9.29      -19.55     23.95 o
  -2   2   7       77.34       20.04     32.75 o
  -1   2   7      167.49      242.01     41.07 o
   0   2   7     1847.76     1901.64     60.92 o
   1   2   7      266.13      351.52     35.22 o
   2   2   7       15.77        1.47     30.80 o
   3   2   7      196.17      142.76     39.11 o
   4   2   7      277.55      257.17     64.54 o
   5   2   7        6.36        3.42     21.02 o
   6   2   7        0.29       -0.98     26.40 o
   7   2   7       12.57       24.44     29.82 o
  -7   3   7        5.90       10.75     25.91 o
  -6   3   7       34.99       10.27     27.38 o
  -5   3   7      145.18      160.35     59.64 o
  -4   3   7      440.37      352.54     73.83 o
  -3   3   7      230.44      217.56     49.87 o
  -2   3   7      119.46       61.60     41.55 o
  -1   3   7      208.43      218.80     47.67 o
   0   3   7     2134.63     2084.69     74.67 o
   1   3   7      150.61      143.56     34.55 o
   2   3   7      833.16      864.26     67.99 o
   3   3   7       57.90       66.97     41.06 o
   4   3   7      230.99      224.40     71.38 o
   5   3   7       23.63       40.57     40.08 o
   6   3   7       63.03       -0.98     36.17 o
   7   3   7        2.95      -17.11     31.77 o
  -7   4   7        4.53      -22.00     23.46 o
  -6   4   7      139.02      246.39     70.89 o
  -5   4   7       29.08        6.84     30.31 o
  -4   4   7      375.30      308.52     67.47 o
  -3   4   7        4.85      -15.64     25.42 o
  -2   4   7     1034.63     1031.69     70.44 o
  -1   4   7        6.01       -4.12     16.76 o
   0   4   7      837.21      711.94     46.31 o
   1   4   7       22.68        3.45     20.60 o
   2   4   7      153.75       67.95     47.42 o
   3   4   7        1.51       15.15     32.75 o
   4   4   7      493.18      645.93     73.35 o
   5   4   7       85.94       84.08     56.71 o
   6   4   7      200.57      366.17     74.80 o
   7   4   7       16.28       13.20     37.15 o
  -7   5   7       84.28      105.59     47.42 o
  -6   5   7       18.48        8.31     36.17 o
  -5   5   7      245.85      232.23     64.05 o
  -4   5   7      368.44      348.61     66.01 o
  -3   5   7      389.62      393.61     56.23 o
  -2   5   7      598.81      584.88     65.04 o
  -1   5   7      824.94      863.65     49.44 o
   0   5   7      112.10      205.59     71.38 o
   1   5   7      629.67      613.74     45.47 o
   2   5   7      137.03      193.60     49.38 o
   3   5   7      203.24      176.49     44.98 o
   4   5   7      479.51      652.77     77.26 o
   5   5   7       59.08       42.53     35.20 o
   6   5   7       99.31       97.28     61.60 o
   7   5   7        0.88       48.39     40.08 o
  -7   6   7       17.22       60.13     30.31 o
  -6   6   7      494.48      684.53     82.63 o
  -5   6   7      271.27      313.39     66.98 o
  -4   6   7       15.87      -26.89     27.37 o
  -3   6   7      102.79       48.40     52.31 o
  -2   6   7      304.75      322.21     54.76 o
  -1   6   7      435.08      458.50     93.40 o
   0   6   7     1780.38     1844.36     65.37 o
   1   6   7      277.91      205.45     36.37 o
   2   6   7      526.51      521.77     57.70 o
   3   6   7       97.28      130.04     48.40 o
   4   6   7      299.84      412.16     66.00 o
   5   6   7      150.96       90.44     60.62 o
   6   6   7       19.72       11.73     34.71 o
   7   6   7        0.37       27.37     25.91 o
  -7   7   7        6.43       -0.98     21.51 o
  -6   7   7       34.80       25.42     37.64 o
  -5   7   7      114.95      125.64     50.35 o
  -4   7   7      261.44      188.23     59.16 o
  -3   7   7      150.41       98.75     54.27 o
  -2   7   7       97.54       57.20     37.15 o
  -1   7   7      365.75      329.34     41.49 o
   0   7   7       56.45       33.77     25.74 o
   1   7   7      381.89      296.29     62.59 o
   2   7   7       74.88       41.06     36.66 o
   3   7   7        5.09      -15.15     29.82 o
   4   7   7       19.85       24.93     34.22 o
   5   7   7       20.63      -26.89     30.31 o
   6   7   7       17.86       94.35     39.11 o
   7   7   7        0.44       44.97     35.20 o
  -7   8   7        7.99      -27.37     27.37 o
  -6   8   7       72.44      121.23     52.31 o
  -5   8   7      290.80      461.04     72.85 o
  -4   8   7       22.26      -12.22     26.89 o
  -3   8   7      315.86      377.45     66.98 o
  -2   8   7      928.65      845.70     74.35 o
  -1   8   7      879.58      905.52     61.38 o
   0   8   7        0.69       -1.13     21.72 o
   1   8   7      540.27      622.66     57.70 o
   2   8   7      283.57      224.41     56.23 o
   3   8   7      525.80      652.31     69.92 o
   4   8   7       51.34       35.20     37.15 o
   5   8   7       96.42       55.73     52.31 o
   6   8   7       31.59       35.69     35.20 o
   7   8   7       57.94       51.82     50.35 o
  -7   9   7       17.75        2.93     25.42 o
  -6   9   7       43.68       49.86     38.62 o
  -5   9   7      146.42      126.13     47.91 o
  -4   9   7       20.60       11.24     27.86 o
  -3   9   7      637.47      638.17     77.26 o
  -2   9   7      204.09      243.47     58.18 o
  -1   9   7      992.64     1033.38     53.81 o
   0   9   7      139.68       89.05     35.09 o
   1   9   7      427.70      457.65     44.93 o
   2   9   7       26.36       36.17     27.86 o
   3   9   7      109.75       46.93     42.53 o
   4   9   7        3.25       -4.40     31.29 o
   5   9   7       10.23      -30.31     30.31 o
  -7  10   7       15.43       23.95     31.77 o
  -6  10   7      183.34      114.89     64.04 o
  -5  10   7      107.58       84.08     47.42 o
  -4  10   7      329.62      369.13     71.87 o
  -3  10   7      303.87      256.19     58.18 o
  -2  10   7      555.45      543.77     60.15 o
  -1  10   7     1942.28     1870.92     72.56 o
   0  10   7      342.52      301.27     42.01 o
   1  10   7     1138.00     1183.06     62.13 o
   2  10   7      287.16      245.93     47.91 o
   3  10   7     1089.29     1079.52     91.47 o
   4  10   7      166.98      101.20     47.91 o
   5  10   7      265.90      170.14     66.00 o
   6  10   7       51.96       55.73     42.53 o
  -6  11   7       41.27       17.60     33.24 o
  -5  11   7        0.93      -22.00     29.33 o
  -4  11   7       34.44       69.90     35.20 o
  -3  11   7       11.38       57.68     39.60 o
  -2  11   7       93.63       60.13     44.49 o
  -1  11   7       30.14       15.64     26.40 o
   0  11   7       35.67       42.71     24.88 o
   1  11   7       64.25       49.34     28.66 o
   2  11   7      205.37      182.36     56.71 o
   3  11   7       36.44      -26.40     29.82 o
   4  11   7       38.33       39.60     44.48 o
   5  11   7       32.81       -7.33     35.20 o
   6  11   7        1.84       16.62     35.20 o
  -6  12   7       16.61       13.20     29.33 o
  -5  12   7      160.47      180.88     55.73 o
  -4  12   7      207.24      217.07     60.62 o
  -3  12   7      596.18      499.26     70.90 o
  -2  12   7       10.96      -10.27     23.46 o
  -1  12   7     1661.63     1744.17    118.91 o
   0  12   7     1012.93     1051.84     79.24 o
   1  12   7      931.03      955.71     64.32 o
   2  12   7      153.05      171.11     50.35 o
   3  12   7      775.40      951.18     85.09 o
   4  12   7       97.66       76.26     42.53 o
   5  12   7       99.88       68.93     46.44 o
   6  12   7       30.47       38.62     33.73 o
  -6  13   7        0.49      -21.51     25.91 o
  -5  13   7       13.74       42.04     28.35 o
  -4  13   7       75.15       69.91     42.53 o
  -3  13   7        5.04        0.98     33.73 o
  -2  13   7      120.67       75.77     55.73 o
  -1  13   7       20.50       16.16     25.12 o
   0  13   7      151.54       66.13     39.24 o
   1  13   7       22.22       47.65     33.73 o
   2  13   7       82.86       72.84     47.42 o
   3  13   7       12.72       57.68     36.66 o
   4  13   7       21.17       24.93     38.13 o
   5  13   7        8.90        4.89     31.77 o
   6  13   7       11.76       60.62     29.33 o
  -6  14   7       18.92       31.77     26.40 o
  -5  14   7       65.44       37.64     41.55 o
  -4  14   7      890.52     1006.47     87.05 o
  -3  14   7      283.88      274.28     64.54 o
  -2  14   7      769.98      930.65     85.09 o
  -1  14   7      718.80      905.85     57.17 o
   0  14   7     2351.30     2711.44     99.57 o
   1  14   7      822.44      891.25     99.03 o
   2  14   7       90.79      176.48     57.20 o
   3  14   7      771.66      791.25     90.96 o
   4  14   7      575.99      809.74     85.57 o
   5  14   7      103.50       72.84     40.58 o
   6  14   7        7.12      -34.71     34.71 o
  -6  15   7        2.80       -0.98     31.77 o
  -5  15   7       66.10      108.52     51.33 o
  -4  15   7       55.30       25.42     45.95 o
  -3  15   7       70.79        7.82     42.04 o
  -2  15   7       68.61       52.31     42.04 o
  -1  15   7      246.04      377.63     66.73 o
   0  15   7        1.02      -20.60     20.60 o
   1  15   7      196.73      254.43     86.53 o
   2  15   7       29.89       -1.96     29.82 o
   3  15   7       15.55        1.96     28.35 o
   4  15   7        0.89        0.98     23.46 o
   5  15   7       32.94        4.40     41.06 o
  -5  16   7        0.31      -33.73     33.73 o
  -4  16   7      373.10      418.03     79.69 o
  -3  16   7       50.06       81.64     39.60 o
  -2  16   7        8.17       23.46     26.40 o
  -1  16   7       15.96       15.56     23.47 o
   0  16   7      722.79      748.83     57.51 o
   1  16   7       59.28       63.55     30.42 o
   2  16   7       36.51       44.00     31.77 o
   3  16   7      102.91       71.86     46.44 o
   4  16   7      117.74       36.66     45.46 o
   5  16   7       71.20      -11.73     39.60 o
  -5  17   7      104.60       11.24     49.86 o
  -4  17   7        2.71        5.38     31.77 o
  -3  17   7      169.78       44.00     45.95 o
  -2  17   7       42.79       42.53     37.64 o
  -1  17   7      314.10      354.84     47.03 o
   0  17   7        0.43       13.25     15.36 o
   1  17   7      314.91      328.64     45.27 o
   2  17   7       60.17       87.50     43.51 o
   3  17   7       82.95       61.11     47.91 o
   4  17   7       94.73      108.53     51.82 o
  -5  18   7        2.32       -1.96     32.26 o
  -4  18   7       81.94       58.66     44.97 o
  -3  18   7       16.00       16.13     37.15 o
  -2  18   7       15.14       12.22     25.42 o
  -1  18   7        7.29       15.94     24.28 o
   0  18   7      196.81      159.22     43.67 o
   1  18   7       23.41       35.42     26.16 o
   2  18   7        2.54       36.17     33.73 o
   3  18   7        0.33        2.44     31.29 o
   4  18   7       10.39        9.78     31.29 o
   5  18   7        7.98       18.58     26.89 o
  -5  19   7       75.47       68.93     43.51 o
  -4  19   7       26.39       18.58     32.75 o
  -3  19   7      207.05      135.42     56.71 o
  -2  19   7      140.97       99.24     58.18 o
  -1  19   7      343.22      393.85     66.74 o
   0  19   7      121.94       54.95     33.35 o
   1  19   7      170.57      122.85     44.24 o
   2  19   7      383.77      556.40     74.81 o
   3  19   7       43.38       51.82     33.73 o
   4  19   7       99.78       68.93     45.46 o
  -4  20   7       48.37       27.38     39.60 o
  -3  20   7       57.63      -14.67     38.62 o
  -2  20   7       12.04       51.82     32.26 o
  -1  20   7        0.65       -3.89     17.27 o
   0  20   7       19.64       18.04     21.95 o
   1  20   7       31.54      -19.85     46.68 o
   2  20   7       39.80       13.20     30.31 o
   3  20   7        3.81      -22.00     33.24 o
   4  20   7        1.29      -28.35     28.35 o
  -4  21   7       22.52       10.75     37.64 o
  -3  21   7       55.87       59.64     44.97 o
  -2  21   7      470.95      498.72     84.10 o
  -1  21   7       68.76       58.76     28.33 o
   0  21   7      541.89      599.26     58.08 o
   1  21   7       81.21       58.13     30.62 o
   2  21   7      413.20      360.34     79.21 o
   3  21   7       26.10       83.10     32.75 o
  -3  22   7       27.05      -12.22     33.73 o
  -2  22   7       84.92       23.95     41.55 o
   0  22   7      135.75      177.80     74.55 o
   1  22   7       29.30       39.49     42.04 o
   2  22   7       20.67       22.98     23.46 o
   3  22   7        4.27       32.75     34.71 o
  -3  23   7       72.50       62.57     44.49 o
  -2  23   7      259.71      417.51     86.53 o
  -1  23   7       62.40       58.17     48.88 o
   0  23   7      215.20      234.34    148.62 o
   1  23   7       41.88       41.79     28.85 o
   2  23   7      299.18      411.65     85.07 o
  -2  24   7        3.14       22.00     31.29 o
  -1  24   7       15.51        1.96     33.73 o
   0  24   7      108.21       83.61     38.86 o
   1  24   7       34.31       44.02     37.40 o
  -7   0   8        3.18        0.49     24.93 o
  -6   0   8       88.53       33.73     41.06 o
  -5   0   8      260.63      348.58     66.49 o
  -4   0   8        1.42       -2.93     25.42 o
  -3   0   8      232.34      280.63     58.67 o
  -2   0   8      277.09      332.95     58.18 o
  -1   0   8     1148.81     1120.61     54.46 o
   0   0   8      213.39      231.15     36.67 o
   1   0   8     3038.80     3081.60    173.39 o
   2   0   8     1225.49     1292.49     90.01 o
   3   0   8      355.05      404.84     63.56 o
   4   0   8        8.87       -2.93     29.82 o
   5   0   8        7.25       -9.78     32.26 o
   6   0   8       68.28       69.42     49.86 o
  -7   1   8        5.05       -9.15     19.26 o
  -6   1   8       75.02       59.65     27.44 o
  -5   1   8        4.40        2.71     21.48 o
  -4   1   8       11.28        4.01     22.81 o
  -3   1   8       46.27        9.29     23.16 o
  -2   1   8       20.02      -11.73     23.15 o
  -1   1   8       58.02       99.54     32.46 o
   0   1   8        0.30        2.59     13.15 o
   1   1   8       16.75       12.36     14.72 o
   2   1   8       93.61       49.98     27.05 o
   3   1   8      664.62      655.25     53.12 o
   4   1   8      135.53      102.22     41.44 o
   5   1   8       21.87       16.81     23.00 o
   6   1   8       43.94       18.89     24.37 o
  -7   2   8       31.87      106.08     43.51 o
  -6   2   8       77.49      102.17     46.93 o
  -5   2   8      181.55      198.00     64.04 o
  -4   2   8       64.63       24.93     36.17 o
  -3   2   8      406.19      437.12     62.10 o
  -2   2   8      271.52      272.33     56.23 o
  -1   2   8      881.33      967.19     50.41 o
   0   2   8       37.50       74.13     27.94 o
   1   2   8       52.89       44.21     24.88 o
   2   2   8      103.11       80.17     41.06 o
   3   2   8      230.36      220.49     61.11 o
   4   2   8      184.04       55.24     50.35 o
   5   2   8      561.71      552.05     75.79 o
   6   2   8       42.48       76.26     37.64 o
  -7   3   8       10.44       41.06     36.17 o
  -6   3   8        0.01      -24.44     29.82 o
  -5   3   8       39.96      -15.64     33.24 o
  -4   3   8      324.91      313.89     61.12 o
  -3   3   8      167.73      192.13     58.67 o
  -2   3   8      398.43      393.12     63.56 o
  -1   3   8       49.85       42.37     27.13 o
   0   3   8      288.55      295.62     37.65 o
   1   3   8      220.42      213.54     33.10 o
   2   3   8       67.51        1.47     34.22 o
   3   3   8      692.03      557.00     68.46 o
   4   3   8       45.59       56.71     34.22 o
   5   3   8       58.26       30.31     36.17 o
   6   3   8        3.99      -19.55     27.86 o
  -7   4   8       12.65       -5.38     28.84 o
  -6   4   8      104.33       97.28     50.84 o
  -5   4   8      204.83       89.95     55.24 o
  -4   4   8      122.49       75.77     40.58 o
  -3   4   8      271.13      248.86     60.14 o
  -2   4   8      215.95      156.45     58.18 o
  -1   4   8      336.78      394.17     41.53 o
   0   4   8        5.16        5.50     18.43 o
   1   4   8      679.46      786.10     50.83 o
   2   4   8      137.95       94.84     46.93 o
   3   4   8      322.75      290.91     70.89 o
   4   4   8        1.35        8.80     30.31 o
   5   4   8       13.55        9.78     28.84 o
   6   4   8        0.24       -4.40     22.98 o
  -7   5   8        3.04      -28.35     32.26 o
  -6   5   8       59.92       84.57     38.62 o
  -5   5   8       17.02      -22.98     27.86 o
  -4   5   8      448.70      742.23     74.81 o
  -3   5   8      106.24      188.21     52.31 o
  -2   5   8      323.87      329.54     62.09 o
  -1   5   8       17.14        1.13     19.15 o
   0   5   8      156.32      209.14     31.99 o
   1   5   8        4.61        3.53     21.26 o
   2   5   8      268.69      337.35     57.20 o
   3   5   8       95.23      162.30     52.31 o
   4   5   8       85.26       62.08     51.33 o
   5   5   8        0.29       31.29     26.89 o
   6   5   8        1.12      -23.95     24.93 o
  -7   6   8       35.21      -16.62     40.57 o
  -6   6   8       30.66       21.51     38.62 o
  -5   6   8       23.22      -18.58     36.17 o
  -4   6   8      251.03      164.27     61.11 o
  -3   6   8       59.01       34.22     30.80 o
  -2   6   8      382.12      473.30     67.47 o
  -1   6   8      584.23      520.77     80.69 o
   0   6   8      512.20      647.55     50.81 o
   1   6   8      148.21       82.42     32.36 o
   2   6   8       53.58       15.64     33.73 o
   3   6   8      349.51      379.41     62.58 o
   4   6   8      137.43       43.02     37.15 o
   5   6   8      121.61       55.24     41.55 o
   6   6   8        0.05       46.44     24.93 o
  -6   7   8        0.20      -21.51     23.95 o
  -5   7   8       47.53       62.57     35.69 o
  -4   7   8      397.03      350.57     67.96 o
  -3   7   8      156.79      173.55     61.11 o
  -2   7   8        5.76       22.49     28.84 o
  -1   7   8      200.15      203.20     38.77 o
   0   7   8      712.10      576.23     55.02 o
   1   7   8       15.37       37.64     23.09 o
   2   7   8       12.84       -4.40     27.37 o
   3   7   8       65.48        3.91     46.93 o
   4   7   8      237.43      406.27     66.49 o
   5   7   8       16.23       44.48     34.22 o
   6   7   8       22.07        9.78     26.89 o
  -6   8   8       15.40      -31.77     32.26 o
  -5   8   8       90.35       46.93     40.09 o
  -4   8   8      232.98      228.80     71.87 o
  -3   8   8      339.63      371.58     67.96 o
  -2   8   8        5.17       30.31     27.37 o
  -1   8   8       99.76      149.45     39.60 o
   0   8   8      489.13      580.77     46.58 o
   1   8   8      142.51       74.64     63.55 o
   2   8   8       43.88       20.53     33.24 o
   3   8   8      314.72      427.80     68.94 o
   4   8   8       17.48        1.96     29.82 o
   5   8   8        1.23       12.22     24.44 o
   6   8   8       34.47      -33.24     33.24 o
  -6   9   8       10.31       -1.47     21.51 o
  -5   9   8      203.19      331.95     71.87 o
  -4   9   8      453.04      542.24     72.85 o
  -3   9   8        0.64        2.93     27.86 o
  -2   9   8      288.09      326.60     52.80 o
  -1   9   8       26.57       17.04     26.01 o
   0   9   8     1004.70     1052.59     58.15 o
   1   9   8       68.71       65.51     25.59 o
   2   9   8      516.43      380.42     68.46 o
   3   9   8        0.84      -23.46     23.46 o
   4   9   8      425.74      413.64     68.45 o
   5   9   8        4.17      -21.51     26.89 o
   6   9   8       26.83      -30.80     30.80 o
  -6  10   8        2.48      -27.37     31.29 o
  -5  10   8       11.91      -27.37     27.37 o
  -4  10   8      316.13      221.97     58.67 o
  -3  10   8        2.35      -25.42     39.11 o
  -2  10   8       72.53       38.13     40.09 o
  -1  10   8      182.04      350.09     41.62 o
   0  10   8      350.06      341.28     45.57 o
   1  10   8      129.48      144.00     41.10 o
   2  10   8      134.36       93.37     54.26 o
   3  10   8      147.93       89.95     50.35 o
   4  10   8       59.87       27.38     33.24 o
   5  10   8       54.91      -31.77     35.20 o
   6  10   8       29.28       26.89     40.08 o
  -6  11   8       94.02      114.88     58.66 o
  -5  11   8      101.28       56.22     47.42 o
  -4  11   8      205.82      175.02     62.58 o
  -3  11   8      388.85      504.09     75.30 o
  -2  11   8     1432.57     1556.22    102.74 o
  -1  11   8      538.53      521.13     53.30 o
   0  11   8     1852.56     2007.31    148.27 o
   1  11   8       74.91       55.28     32.92 o
   2  11   8     1320.90     1465.60     97.84 o
   3  11   8       79.96       91.42     47.91 o
   4  11   8      329.20      441.49     73.34 o
   5  11   8        4.12      -25.91     25.91 o
   6  11   8      101.51      168.65     59.15 o
  -6  12   8       12.73       21.02     30.31 o
  -5  12   8        6.82       -8.80     26.89 o
  -4  12   8       11.22       20.53     30.31 o
  -3  12   8       95.05       12.71     39.11 o
  -2  12   8      108.29       83.60     48.89 o
  -1  12   8        6.77      -20.01     20.01 o
   0  12   8       27.70      -11.08     23.46 o
   1  12   8       69.45       40.64     22.13 o
   2  12   8       45.79       14.67     35.69 o
   3  12   8       10.13       17.60     31.77 o
   4  12   8        6.20        3.42     26.89 o
   5  12   8        9.94      -15.15     28.84 o
  -6  13   8       63.32       54.75     40.57 o
  -5  13   8      152.79      264.97     59.15 o
  -4  13   8       17.74       29.82     32.26 o
  -3  13   8       52.21       47.42     40.57 o
  -2  13   8      772.50      919.87     87.05 o
  -1  13   8      184.76      144.11     72.60 o
   0  13   8      312.87      290.80     39.39 o
   1  13   8      149.74       93.72     33.45 o
   2  13   8      979.88      956.16     89.01 o
   3  13   8        0.48      -22.98     36.17 o
   4  13   8      191.38      181.86     68.93 o
   5  13   8        0.65        6.84     25.42 o
  -5  14   8       24.72       38.13     29.82 o
  -4  14   8       61.86      118.79     52.80 o
  -3  14   8        0.42      -27.86     27.86 o
  -2  14   8      341.78      311.44     70.40 o
  -1  14   8       27.84       -5.59     21.26 o
   0  14   8      221.11      288.81     37.36 o
   1  14   8       10.62       -3.80     17.68 o
   2  14   8      222.55      196.04     56.71 o
   3  14   8       60.81      105.10     46.44 o
   4  14   8       24.37      -19.06     27.37 o
   5  14   8        1.15       30.80     27.86 o
  -5  15   8       41.71       13.20     36.66 o
  -4  15   8       95.47       73.82     43.02 o
  -3  15   8      349.70      573.50     80.18 o
  -2  15   8      819.82     1038.72     95.85 o
  -1  15   8      165.16      140.06     42.17 o
   0  15   8      171.72      117.71     39.02 o
   1  15   8       10.64        1.35     19.38 o
   2  15   8      580.87      680.65     73.84 o
   3  15   8       29.94        9.78     24.44 o
   4  15   8       38.69        2.93     33.24 o
   5  15   8        0.01        6.35     27.86 o
  -5  16   8        1.52        2.44     29.33 o
  -4  16   8       30.99       83.59     35.69 o
  -3  16   8       17.00      -33.24     33.24 o
  -2  16   8       16.53      -12.22     35.69 o
  -1  16   8      314.67      391.14     53.78 o
   0  16   8       33.53       38.79     23.38 o
   1  16   8       35.34       -3.13     21.00 o
   2  16   8        6.49      -22.00     26.40 o
   3  16   8      123.99      127.10     46.93 o
   4  16   8        1.00       21.02     31.29 o
   5  16   8       22.43       35.69     37.64 o
  -5  17   8        7.62       36.66     45.46 o
  -4  17   8        0.26       33.24     33.24 o
  -3  17   8        4.20       22.49     30.80 o
  -2  17   8      318.99      309.97     60.62 o
  -1  17   8       20.36       11.99     36.17 o
   0  17   8       71.99       24.80     25.75 o
   1  17   8       83.01       57.62     64.04 o
   2  17   8      253.45      278.67     68.45 o
   3  17   8        1.68        3.91     35.68 o
   4  17   8       27.78       48.40     30.31 o
  -4  18   8      249.03      388.67     80.67 o
  -3  18   8       86.19       62.08     51.33 o
  -2  18   8      228.99      219.51     66.49 o
  -1  18   8       73.60       61.35     31.71 o
   0  18   8      170.46      147.09     79.20 o
   1  18   8      158.51       88.82     36.72 o
   2  18   8        5.99       37.15     38.62 o
   3  18   8      227.80      346.62     71.38 o
   4  18   8       39.64       64.04     47.42 o
  -4  19   8       33.78       31.77     42.04 o
  -3  19   8      111.84      105.59     52.31 o
  -2  19   8       13.59       38.62     38.62 o
  -1  19   8        1.65        2.51     19.73 o
   0  19   8        3.99      -19.06     31.77 o
   1  19   8        0.89        1.59     17.33 o
   2  19   8       25.52       29.82     34.22 o
   3  19   8        7.16       41.06     32.75 o
  -3  20   8      148.70      114.39     66.97 o
  -2  20   8        8.16        2.44     40.57 o
  -1  20   8      406.76      516.58     60.64 o
   0  20   8       14.73       11.92     22.08 o
   1  20   8      217.76      144.87     47.51 o
   2  20   8       27.15      -22.98     22.98 o
   3  20   8      141.57       94.35     61.11 o
  -3  21   8       25.45      -21.51     34.71 o
  -2  21   8        0.59       -5.38     31.77 o
  -1  21   8       33.98       53.95     29.19 o
   0  21   8        7.26      -13.32     21.44 o
   1  21   8       14.79       -9.85     19.31 o
   2  21   8       20.40        0.98     43.51 o
  -2  22   8       20.16       59.64     34.71 o
  -1  22   8      215.41      293.23    110.24 o
   0  22   8       18.14      -10.22     25.91 o
   1  22   8      371.77      473.84     63.58 o
   2  22   8        5.42        9.78     22.98 o
  -1  23   8       36.40       81.59     28.63 o
   0  23   8        1.01       -3.91     21.02 o
   1  23   8        7.69        5.71     19.21 o
  -6   1   9        1.77        9.59     21.40 o
  -5   1   9      193.91      106.04     34.02 o
  -4   1   9      766.43      815.60     83.38 o
  -3   1   9      182.24      167.99     43.29 o
  -2   1   9        5.00        0.57     22.75 o
  -1   1   9      402.29      404.98     32.48 o
   0   1   9     1686.52     1744.85     59.40 o
   1   1   9      338.11      277.81     31.01 o
   2   1   9        8.96      -10.83     18.55 o
   3   1   9       99.77      116.42     29.17 o
   4   1   9      488.14      512.50     53.94 o
   5   1   9       34.07       64.89     29.38 o
   6   1   9        9.92       23.86     21.95 o
  -6   2   9        0.88       55.24     33.24 o
  -5   2   9        2.79      -21.02     21.02 o
  -3   2   9        0.37      -19.06     19.06 o
  -2   2   9       18.79       16.13     32.26 o
  -1   2   9       25.97       28.41     24.88 o
   0   2   9        7.00        4.22     23.82 o
   1   2   9       20.72       -2.56     23.04 o
   2   2   9       12.68       66.97     34.71 o
   3   2   9       11.51      -22.00     26.89 o
   4   2   9        2.65       14.67     31.29 o
   5   2   9       15.53       -2.93     32.26 o
   6   2   9        0.78      -26.89     26.89 o
  -6   3   9        0.40       11.73     29.82 o
  -5   3   9       37.10       11.73     38.62 o
  -4   3   9      376.20      293.85     67.47 o
  -3   3   9       28.09       33.24     35.20 o
  -2   3   9       17.51        0.98     26.89 o
  -1   3   9      234.87      312.37     71.87 o
   0   3   9     1312.47     1354.23     64.97 o
   1   3   9      148.63       79.19     36.76 o
   2   3   9      405.51      354.49     64.05 o
   3   3   9       17.31       -1.47     34.71 o
   4   3   9      555.94      598.01     86.06 o
   5   3   9        0.31       36.17     33.73 o
   6   3   9       24.10       31.29     37.15 o
  -6   4   9        8.14       -1.96     29.33 o
  -5   4   9        0.37      -29.33     29.33 o
  -4   4   9       61.52       29.82     38.13 o
  -3   4   9      150.59      115.86     51.82 o
  -2   4   9      334.31      456.17     63.56 o
  -1   4   9      196.93      246.62     36.64 o
   0   4   9      525.81      602.13     52.50 o
   1   4   9       27.21       28.35     19.70 o
   2   4   9      474.67      556.44     74.32 o
   3   4   9        1.86       12.22     23.95 o
   4   4   9        0.04      -13.20     28.84 o
   5   4   9       39.57       -4.89     29.33 o
   6   4   9       32.31        3.91     24.93 o
  -6   5   9       57.67       16.62     33.24 o
  -5   5   9      145.42       23.95     41.55 o
  -4   5   9      214.34      129.07     50.36 o
  -3   5   9       69.51      109.01     45.46 o
  -2   5   9      531.67      621.49     74.81 o
  -1   5   9       28.32       13.93     22.09 o
   0   5   9      529.90      641.42     49.08 o
   1   5   9        6.83      -12.06     30.06 o
   2   5   9      105.42       72.84     46.44 o
   3   5   9        0.56       -6.35     26.89 o
   4   5   9       84.93       49.86     50.84 o
   5   5   9        0.08       -0.98     22.98 o
   6   5   9       39.77       52.79     43.02 o
  -6   6   9       13.57       20.53     34.71 o
  -5   6   9       82.05       63.06     46.44 o
  -4   6   9      139.80       67.95     45.46 o
  -3   6   9      201.05      169.15     53.78 o
  -2   6   9      332.56      339.80     68.94 o
  -1   6   9      251.84      288.60     44.45 o
   0   6   9       48.57       69.09     25.55 o
   1   6   9      160.89      227.04     41.13 o
   2   6   9      123.83      101.68     47.91 o
   3   6   9       98.89       94.84     48.89 o
   4   6   9       10.63       13.20     30.31 o
   5   6   9       95.38      129.06     59.64 o
   6   6   9        5.01       10.27     26.89 o
  -6   7   9       66.57      105.10     51.33 o
  -5   7   9        5.80       34.71     34.22 o
  -4   7   9        6.80       -8.80     36.17 o
  -3   7   9        1.14        8.80     37.64 o
  -2   7   9      230.67      105.60     60.62 o
  -1   7   9        4.31        7.88     21.05 o
   0   7   9       11.24       12.60     18.54 o
   1   7   9       23.85       30.36     44.24 o
   2   7   9      342.81      352.51     66.49 o
   3   7   9       16.74       21.51     36.17 o
   4   7   9        5.85       12.71     28.35 o
   5   7   9       52.98       47.42     38.62 o
   6   7   9       17.17       47.42     32.75 o
  -6   8   9       39.84       37.64     33.24 o
  -5   8   9       31.40       82.61     43.51 o
  -4   8   9       62.82       45.95     34.22 o
  -3   8   9       29.99      137.36     51.82 o
  -2   8   9       78.88        4.40     34.71 o
  -1   8   9      213.20      167.01     41.88 o
   0   8   9       89.92       21.90     25.67 o
   1   8   9      265.26      276.93     43.81 o
   2   8   9       55.79       62.57     34.71 o
   3   8   9      363.58      369.63     62.09 o
   5   8   9       98.44      107.06     49.86 o
  -6   9   9      119.34       64.53     54.26 o
  -5   9   9        3.57       14.67     24.44 o
  -4   9   9       10.93       40.57     28.84 o
  -3   9   9        0.48      -17.60     17.60 o
  -2   9   9      515.46      475.28     74.81 o
  -1   9   9       59.06       47.23     26.56 o
   0   9   9       10.63        2.30     19.95 o
   1   9   9      196.44      123.89     40.53 o
   2   9   9      318.11      303.13     55.74 o
   3   9   9       47.93       61.11     38.13 o
   4   9   9        0.14      -12.22     28.84 o
   5   9   9        1.34      -19.55     33.73 o
  -5  10   9      140.95      106.57     59.15 o
  -4  10   9       48.54       45.95     36.66 o
  -3  10   9      523.19      576.00     78.23 o
  -2  10   9       76.45       61.11     43.51 o
  -1  10   9     1144.78     1219.02     66.75 o
   0  10   9       49.19       33.18     20.55 o
   1  10   9      664.08      687.37     57.23 o
   2  10   9        5.55      -25.42     25.42 o
   3  10   9      245.95      401.38     71.87 o
   4  10   9        0.06       26.40     23.95 o
   5  10   9       14.70       59.64     38.13 o
  -5  11   9       36.38       25.42     36.17 o
  -4  11   9       21.40       41.55     29.33 o
  -3  11   9       61.52      105.10     46.44 o
  -2  11   9      371.95      397.50     68.94 o
  -1  11   9      264.23      156.47     63.80 o
   0  11   9       59.33       13.41     26.03 o
   1  11   9       80.04       26.65     26.08 o
   2  11   9       34.68        9.78     30.31 o
   3  11   9       19.46       32.75     35.20 o
   4  11   9      104.32      233.67     54.26 o
   5  11   9       57.58       21.51     49.86 o
  -5  12   9      155.69      164.75     63.55 o
  -4  12   9       15.81       42.53     33.73 o
  -3  12   9      578.41      620.51     85.57 o
  -2  12   9        4.60       43.51     34.22 o
  -1  12   9      821.96      828.87     61.18 o
   0  12   9       84.63       44.43     35.69 o
   1  12   9      478.66      516.79     52.91 o
   2  12   9       87.19       92.88     43.02 o
   3  12   9      602.89      728.57     82.15 o
   4  12   9        3.59       16.13     22.98 o
   5  12   9       70.04       55.24     42.04 o
  -5  13   9       26.69       64.04     37.15 o
  -4  13   9        1.13       16.13     25.42 o
  -3  13   9        2.65      -32.75     32.75 o
  -2  13   9       49.38       31.77     38.13 o
  -1  13   9       14.37       30.10     26.76 o
   0  13   9        8.53      -20.30     22.98 o
   1  13   9       31.92       33.67     24.08 o
   2  13   9      180.60      112.93     69.42 o
   3  13   9       22.43      -18.58     37.64 o
   4  13   9        0.84        5.87     27.37 o
   5  13   9        2.15       28.84     22.98 o
  -5  14   9       73.93       44.49     42.53 o
  -4  14   9        2.06       -7.33     30.80 o
  -3  14   9      263.76      322.18     79.69 o
  -1  14   9      692.82      793.12    104.65 o
   0  14   9       49.57      -14.17     18.49 o
   1  14   9      608.16      666.19    129.09 o
   3  14   9      205.93      308.48     80.18 o
   4  14   9        2.26       21.51     25.91 o
  -4  15   9       80.49       86.53     47.42 o
  -3  15   9        1.95      -10.75     27.86 o
  -2  15   9       10.13       11.24     35.20 o
  -1  15   9       55.64       60.34     31.02 o
   0  15   9       37.46        0.39     23.59 o
   1  15   9       10.07        7.89     42.04 o
   2  15   9      113.56      101.19     53.29 o
   3  15   9        4.29       -0.49     28.84 o
   4  15   9       47.52       32.75     35.20 o
  -4  16   9        6.41        7.82     28.84 o
  -3  16   9      149.33       90.93     59.15 o
  -2  16   9        0.33      -27.86     27.86 o
  -1  16   9      128.96      162.28     39.39 o
   0  16   9       51.15       48.67     28.89 o
   1  16   9       74.67       48.13     33.10 o
   2  16   9       53.91        0.98     37.15 o
   3  16   9       50.21       74.79     46.44 o
   4  16   9        0.81       10.27     30.80 o
  -4  17   9       17.97      109.99     40.57 o
  -3  17   9        4.78      -31.77     31.77 o
  -2  17   9      219.11      182.84     74.31 o
  -1  17   9        0.54      -17.68     19.48 o
   0  17   9       56.63       86.17     29.28 o
   1  17   9       51.99       39.74     27.09 o
   2  17   9       69.14       56.22     44.00 o
   3  17   9        4.71       23.95     32.26 o
  -3  18   9       22.88      -29.82     29.82 o
  -2  18   9        0.15       26.40     32.26 o
  -1  18   9        1.29       -0.70     18.16 o
   0  18   9        0.92       16.01     20.18 o
   1  18   9       11.75       29.93     20.51 o
   2  18   9        4.34       15.64     37.64 o
   3  18   9        5.62      -29.82     29.82 o
  -3  19   9        2.48      -15.64     31.29 o
  -2  19   9      244.33      204.35     77.73 o
  -1  19   9        6.42       27.10     35.44 o
   0  19   9       83.65       73.05     40.37 o
   1  19   9        6.04        4.67     22.81 o
   2  19   9      187.64       96.80     52.31 o
  -2  20   9        0.09      -17.60     25.91 o
  -1  20   9        5.31       34.87     20.70 o
   0  20   9        2.85       -0.63     20.81 o
   1  20   9        0.59       11.14     21.78 o
   2  20   9        3.69       -0.49     30.80 o
  -1  21   9        0.06       34.22     32.26 o
   0  21   9       85.75       75.55     64.28 o
   1  21   9       14.33      -18.51     23.36 o
  -6   0  10        0.15        9.78     27.37 o
  -5   0  10       25.45      -28.35     28.35 o
  -4   0  10      147.62      122.22     60.13 o
  -3   0  10      562.25      670.38     86.55 o
  -2   0  10       61.77       27.86     32.26 o
  -1   0  10      717.32      655.85     85.82 o
   0   0  10      190.82      195.75     43.02 o
   1   0  10      296.11      247.60     47.35 o
   2   0  10       95.14       78.71     47.91 o
   3   0  10      502.20      604.84     74.32 o
   4   0  10       65.48       -2.93     35.69 o
   5   0  10      180.18      375.94     78.22 o
  -6   1  10        0.37       -6.68     20.44 o
  -5   1  10       15.61       41.20     39.84 o
  -4   1  10        0.16      -12.95     20.70 o
  -3   1  10       11.82        2.15     21.24 o
  -2   1  10       24.01        8.24     21.52 o
  -1   1  10       51.64       36.95     19.70 o
   0   1  10      267.03      303.64     32.32 o
   1   1  10       35.25       37.25     19.92 o
   2   1  10       84.45       70.83     26.31 o
   3   1  10       71.49       23.97     29.17 o
   4   1  10       11.73       11.77     35.44 o
   5   1  10        4.06      -12.92     30.80 o
  -6   2  10        3.50      -10.75     31.29 o
  -5   2  10      261.62      120.76     55.24 o
  -4   2  10      115.71       84.08     47.42 o
  -3   2  10      389.15      390.66     77.25 o
  -2   2  10       18.27      -33.24     33.24 o
  -1   2  10     1288.15     1390.77     69.69 o
   0   2  10        8.03       -0.81     21.25 o
   1   2  10     2107.09     2332.03     85.79 o
   2   2  10       29.71        7.82     24.44 o
   3   2  10      499.78      623.42     78.23 o
   4   2  10       22.97       15.15     27.37 o
   5   2  10      148.29        6.36     51.33 o
  -5   3  10       51.27       56.71     40.57 o
  -4   3  10      161.95      101.20     48.89 o
  -3   3  10       92.57       72.35     47.42 o
  -2   3  10       29.01        5.87     28.35 o
  -1   3  10      557.26      592.12     53.89 o
   0   3  10      112.92       70.91     33.60 o
   1   3  10       99.92      105.99     30.23 o
   2   3  10       65.45       47.91     36.66 o
   3   3  10        6.46       21.02     35.20 o
   4   3  10      151.13      157.42     52.80 o
   5   3  10       36.10       53.77     32.26 o
  -5   4  10        6.73      -21.02     29.82 o
  -4   4  10       53.25       31.29     41.06 o
  -3   4  10      164.05      136.88     56.71 o
  -2   4  10       36.37       20.53     34.71 o
  -1   4  10       99.42      106.61     59.15 o
   0   4  10       44.09       31.76     26.59 o
   1   4  10        3.50       10.98     31.04 o
   2   4  10        7.59        1.47     31.29 o
   3   4  10      103.01       63.06     45.46 o
   4   4  10        6.02       24.93     30.31 o
   5   4  10       13.72      -28.84     28.84 o
  -5   5  10       90.82       -6.36     40.09 o
  -4   5  10      164.70      115.37     47.42 o
  -3   5  10       94.13       98.75     51.33 o
  -2   5  10       13.89       19.06     27.86 o
  -1   5  10       25.62       48.17     28.84 o
   0   5  10      500.32      505.20     58.40 o
   1   5  10       40.67       27.81     25.06 o
   2   5  10        0.45      -10.27     26.40 o
   3   5  10        0.55       -8.31     25.42 o
   4   5  10      193.39      161.33     67.47 o
  -5   6  10       78.70       48.40     39.11 o
  -4   6  10        0.33       17.60     33.73 o
  -3   6  10       36.56       13.20     42.04 o
  -1   6  10       37.04       31.42     25.96 o
   0   6  10        9.86       18.75     24.86 o
   1   6  10       87.26       63.90     30.55 o
   3   6  10       33.78       28.35     36.66 o
   4   6  10        0.07      -30.31     30.31 o
   5   6  10       24.57        9.29     33.24 o
  -5   7  10       81.90       85.06     52.31 o
  -4   7  10      256.98      278.67     76.27 o
  -3   7  10       23.25       10.75     32.75 o
  -2   7  10       11.28       -1.47     27.37 o
  -1   7  10      276.46      310.59     45.45 o
   0   7  10      825.20      931.82     62.30 o
   1   7  10       52.49       44.13     25.71 o
   2   7  10      107.17       36.66     29.82 o
   3   7  10        1.89       11.73     22.49 o
   4   7  10      275.47      408.72     72.36 o
   5   7  10       10.06      -18.58     35.69 o
  -5   8  10        3.15       55.73     30.31 o
  -4   8  10        1.71      116.34     40.08 o
  -3   8  10       34.68        4.89     37.64 o
  -2   8  10        0.46       -0.49     27.86 o
  -1   8  10        5.07       14.12     20.53 o
   0   8  10       82.62       94.70     35.93 o
   1   8  10       48.41       10.43     26.90 o
   2   8  10        4.79       13.20     28.35 o
   3   8  10        0.12        6.84     29.82 o
   4   8  10        8.70        0.98     27.86 o
   5   8  10        5.07       22.49     34.71 o
  -5   9  10        3.27       22.00     29.33 o
  -4   9  10      279.58      258.14     74.80 o
  -3   9  10        1.89        1.47     25.91 o
  -2   9  10      328.36      410.20     71.38 o
  -1   9  10       28.54        9.88     24.93 o
   0   9  10      494.24      676.24     59.10 o
   1   9  10       50.04       35.09     24.43 o
   2   9  10      170.50      191.64     64.04 o
   3   9  10        0.02      -18.09     26.89 o
   4   9  10      146.27      109.99     51.82 o
  -5  10  10       24.56       71.37     39.60 o
  -4  10  10       68.12       50.84     51.33 o
  -3  10  10        0.04        5.38     25.42 o
  -2  10  10        3.15       26.89     31.29 o
  -1  10  10        8.09       34.03     22.50 o
   0  10  10       43.86       32.61     30.55 o
   1  10  10        0.71       -6.90     16.21 o
   2  10  10        7.18        4.89     36.17 o
   3  10  10        6.55       53.28     35.20 o
   4  10  10        2.47       26.40     38.62 o
  -5  11  10       14.13       12.22     34.22 o
  -4  11  10      136.61      123.68     54.26 o
  -3  11  10       19.89       69.41     48.88 o
  -2  11  10      438.86      414.13     68.94 o
  -1  11  10        0.72      -14.41     19.26 o
   0  11  10      439.76      523.03     52.28 o
   1  11  10       68.25        7.21     26.65 o
   2  11  10      327.88      282.10     78.23 o
   3  11  10       26.58       28.35     34.71 o
   4  11  10       60.55       96.30     44.97 o
  -4  12  10       13.88       31.29     31.29 o
  -3  12  10       12.63        0.00     25.91 o
  -2  12  10        4.25      -16.62     30.31 o
  -1  12  10       29.65       22.89     21.77 o
   0  12  10       38.15        3.91     35.20 o
   1  12  10       98.47       52.20     33.00 o
   2  12  10        0.07      -31.29     31.29 o
   3  12  10       15.69       46.93     30.80 o
  -4  13  10       68.65       55.24     47.91 o
  -3  13  10        1.44        8.80     28.84 o
  -2  13  10      406.44      410.70     81.16 o
  -1  13  10       37.51       30.92     21.24 o
   0  13  10       84.89       52.88     28.85 o
   1  13  10       15.96       27.42     21.16 o
   2  13  10      281.83      205.83     62.58 o
   3  13  10       10.20       18.09     22.49 o
   4  13  10       13.48      -26.89     26.89 o
  -4  14  10       27.23       37.64     42.04 o
  -3  14  10        0.35       50.84     30.31 o
  -2  14  10       12.21       11.24     28.35 o
  -1  14  10        5.61        4.16     18.51 o
   0  14  10       35.16        8.24     22.18 o
   1  14  10       58.04       43.89     23.09 o
   2  14  10        0.74        2.93     28.35 o
   3  14  10        4.45        4.89     31.29 o
  -3  15  10        1.71      -29.33     29.33 o
  -2  15  10      136.64      113.42     60.62 o
  -1  15  10        0.67      -24.93     27.37 o
   0  15  10        0.54       10.29     19.25 o
   1  15  10       31.69       22.42     22.32 o
   2  15  10       56.63       21.51     37.15 o
   3  15  10       16.48       31.77     36.66 o
  -3  16  10       26.33       69.42     39.60 o
  -2  16  10        0.43       28.84     36.17 o
  -1  16  10       14.17        2.97     19.71 o
   0  16  10        8.18      -21.25     21.25 o
   1  16  10        6.17        6.34     19.77 o
   2  16  10        8.77       76.75     46.44 o
   3  16  10        0.43       -0.98     29.82 o
  -3  17  10       31.91       74.79     44.97 o
  -2  17  10       31.15       67.46     47.42 o
  -1  17  10        2.77       34.07     23.09 o
   0  17  10        1.07        1.45     19.53 o
   1  17  10       54.04       58.78     29.21 o
   2  17  10       45.27       43.02     40.09 o
  -2  18  10        0.18       27.37     26.89 o
  -1  18  10        6.83       -5.38     31.77 o
   0  18  10        2.09       -8.00     19.80 o
   1  18  10        0.28      -12.11     39.35 o
  -1  19  10        8.75      -24.51     24.51 o
   0  19  10       14.87        5.87     31.77 o
  -5   1  11        9.25      -20.74     20.74 o
  -4   1  11      329.50      349.87     53.57 o
  -3   1  11       10.26       -9.40     21.24 o
  -2   1  11      262.47      279.20     62.33 o
  -1   1  11       60.74       56.84     22.64 o
   0   1  11     1053.84     1207.06     49.60 o
   1   1  11      109.61       96.81     24.76 o
   2   1  11      163.08       73.77     44.98 o
   3   1  11       82.92       57.42     31.81 o
   4   1  11      166.67      150.82     48.14 o
  -5   2  11       19.15       41.06     34.22 o
  -4   2  11       52.90       43.02     46.44 o
  -3   2  11      116.86       69.42     46.44 o
  -2   2  11        4.81      -34.71     35.68 o
  -1   2  11      138.72      131.68     41.67 o
   0   2  11       77.82       52.52     32.07 o
   1   2  11       37.21       63.65     31.36 o
   2   2  11       24.66       21.02     30.80 o
   3   2  11       11.95       30.31     33.73 o
   4   2  11        0.09        0.49     31.77 o
  -5   3  11       10.16        0.00     30.31 o
  -4   3  11      234.51      323.64     72.84 o
  -3   3  11        0.76       12.22     25.91 o
  -2   3  11      203.89      290.40     63.55 o
  -1   3  11       16.85       -6.86     31.04 o
   0   3  11      396.00      435.09     87.27 o
   1   3  11        3.86       20.79     39.11 o
   2   3  11      118.23      128.08     59.15 o
   3   3  11        7.71       80.66     35.68 o
   4   3  11      240.26      272.31     74.31 o
  -5   4  11       18.40      -31.29     31.29 o
  -4   4  11       82.59       66.48     55.73 o
  -3   4  11       47.11        8.31     39.11 o
  -2   4  11       35.62      -11.73     27.86 o
  -1   4  11       43.19       24.98     27.63 o
   0   4  11       55.62       45.90     35.20 o
   1   4  11      127.16      100.33     54.26 o
   2   4  11        2.02       -4.89     24.93 o
   3   4  11       85.65       86.04     52.80 o
   4   4  11        2.47       28.35     26.40 o
  -4   5  11       77.17       98.75     44.00 o
  -3   5  11        1.05       58.66     35.68 o
  -2   5  11      134.01       78.71     48.40 o
  -1   5  11        8.82      -17.68     17.68 o
   0   5  11      221.15      293.34    124.91 o
   1   5  11       58.23       14.07     26.59 o
   2   5  11       84.92      126.12     51.33 o
   3   5  11        2.11      -15.15     27.37 o
   4   5  11        0.89      -20.04     32.75 o
  -4   6  11       64.09      -21.51     35.69 o
  -3   6  11      373.77      469.36     85.07 o
  -2   6  11       22.07       10.75     31.77 o
  -1   6  11      479.46      499.54     59.07 o
   0   6  11        7.92       -8.32     22.73 o
   1   6  11      223.94      264.17     58.42 o
   2   6  11      193.27      252.26     72.35 o
   3   6  11       89.72       81.15     51.33 o
   4   6  11        3.44       61.10     37.64 o
  -4   7  11        0.53       -5.87     29.82 o
  -3   7  11       10.70       16.13     37.64 o
  -2   7  11        0.27        3.91     21.02 o
  -1   7  11       68.58       26.03     24.15 o
   0   7  11       96.16       76.07     39.92 o
   1   7  11       26.55        2.62     27.13 o
   2   7  11        5.47      -22.98     29.82 o
   3   7  11       18.08       18.58     38.62 o
   4   7  11        8.27       23.46     35.68 o
  -4   8  11       13.11       25.91     26.40 o
  -3   8  11      127.78       88.97     51.82 o
  -2   8  11       44.03       41.06     42.53 o
  -1   8  11      122.15       63.28     36.98 o
   0   8  11        0.96        1.47     27.37 o
   1   8  11      109.90       68.09     36.02 o
   2   8  11        9.89        9.78     21.51 o
   3   8  11       47.07       68.93     44.97 o
  -4   9  11        7.48       30.31     29.33 o
  -3   9  11        5.53       15.15     24.93 o
  -2   9  11        8.01       -0.98     33.73 o
  -1   9  11       26.71       20.49     54.51 o
   0   9  11       34.61       15.76     21.74 o
   1   9  11       35.64       69.78     26.94 o
   2   9  11        5.02       22.98     32.26 o
   3   9  11       24.39       43.02     44.97 o
  -4  10  11        0.92      -22.98     22.98 o
  -3  10  11      108.64       79.19     41.55 o
  -2  10  11        5.61       56.70     31.29 o
  -1  10  11       88.91       31.52     24.85 o
   0  10  11       32.19       13.91     23.59 o
   1  10  11      153.72       79.59     61.35 o
   2  10  11       55.55       46.93     33.73 o
   3  10  11      154.59      129.55     60.13 o
  -3  11  11        9.15       14.67     31.77 o
  -2  11  11       11.22       24.44     26.89 o
  -1  11  11        2.34       24.44     23.85 o
   0  11  11      122.93       68.04     34.93 o
   1  11  11       16.33       17.27     38.13 o
   2  11  11        1.11      -16.62     39.11 o
   3  11  11        0.03       22.98     35.20 o
  -3  12  11       31.04      -25.42     33.73 o
  -2  12  11        0.09       17.60     31.29 o
  -1  12  11      100.24       56.11     32.98 o
   0  12  11        7.01      -14.68     24.06 o
   1  12  11       50.86       74.02     30.71 o
   2  12  11        3.74       -2.44     23.95 o
   3  12  11        5.71       10.27     28.35 o
  -3  13  11        7.61      -12.71     34.71 o
  -2  13  11        5.82      -20.04     21.02 o
  -1  13  11        7.63      -15.53     18.55 o
   0  13  11        0.62       -8.93     21.01 o
   1  13  11       32.46        2.09     25.12 o
   2  13  11        5.51       67.46     28.35 o
  -2  14  11       13.08      -26.89     26.89 o
  -1  14  11        2.82      -13.86     18.86 o
   0  14  11        7.40      -11.53     22.44 o
   1  14  11       34.03       50.27     25.59 o
   2  14  11       14.60       10.27     41.06 o
  -2  15  11        7.13        0.98     33.24 o
  -1  15  11       22.62      -17.27     17.27 o
   0  15  11        2.74        4.42     15.50 o
   1  15  11       28.76       34.53     25.66 o
  -1  16  11       39.45        9.67     36.91 o
   0  16  11        1.49       10.27     29.82 o
   1  16  11       17.89       38.27     22.24 o
  -4   0  12       10.65        4.40     33.24 o
  -3   0  12       25.54       13.69     35.20 o
  -2   0  12      351.88      585.72     85.56 o
  -1   0  12      163.96      126.89     40.48 o
   0   0  12       50.93       51.31     29.72 o
   1   0  12      123.29        6.80     51.33 o
   2   0  12      112.71       55.24     50.84 o
   3   0  12       10.80       39.11     38.13 o
  -4   1  12       10.26      -23.82     23.82 o
  -3   1  12       18.98       45.38     25.90 o
  -2   1  12        2.85       -0.11     22.08 o
  -1   1  12       59.21       45.79     18.83 o
   0   1  12       20.97        6.44     15.40 o
   1   1  12        0.90      -13.90     13.90 o
   2   1  12       17.06       15.79     22.29 o
   3   1  12        1.47        7.86     18.63 o
  -4   2  12        6.91       20.04     30.31 o
  -3   2  12      358.14      431.22     86.54 o
  -2   2  12       46.73       89.46     40.57 o
  -1   2  12      109.89       98.15     44.24 o
   0   2  12        6.04       12.91     25.66 o
   1   2  12       76.44       81.28     32.09 o
   2   2  12      123.20      119.28     53.29 o
   3   2  12      116.63       85.55     57.69 o
  -3   3  12       48.45       44.00     41.55 o
  -2   3  12        3.85       54.75     32.26 o
  -1   3  12      120.73       84.97     32.13 o
   0   3  12       44.43       24.44     36.66 o
   1   3  12       11.26        0.14     17.47 o
   2   3  12        2.25       15.64     32.75 o
   3   3  12       48.06       45.95     35.69 o
  -3   4  12        6.12        7.33     24.44 o
  -1   4  12       57.76       23.20     28.12 o
   0   4  12       12.27      -10.49     24.92 o
   1   4  12       39.15       13.94     23.04 o
   2   4  12       28.10       52.79     38.13 o
   3   4  12        0.62      -28.84     28.84 o
  -3   5  12        0.04       59.64     32.75 o
  -2   5  12       38.48       65.02     33.73 o
  -1   5  12        1.00      -19.32     19.32 o
   0   5  12       22.84       26.22     23.71 o
   1   5  12       29.50       20.54     31.53 o
   2   5  12        1.55      -12.71     23.46 o
   3   5  12        4.90       -0.98     23.95 o
  -3   6  12       90.78       44.49     40.57 o
  -2   6  12       13.43       30.80     26.89 o
  -1   6  12       33.29       28.53     23.09 o
   0   6  12       13.45      -14.13     18.52 o
   1   6  12       78.68       76.26     42.04 o
   2   6  12       12.17       13.69     32.26 o
   3   6  12       84.82       61.60     46.93 o
  -3   7  12        6.26       -6.84     26.89 o
  -2   7  12       15.25       58.17     34.22 o
  -1   7  12       16.08       24.34     23.73 o
   0   7  12       29.74       62.34     24.66 o
   1   7  12        4.52       23.38     38.13 o
   2   7  12       21.97       13.20     29.82 o
  -3   8  12        2.84       -3.91     27.86 o
  -2   8  12       91.37      116.84     57.68 o
  -1   8  12        3.99      -12.35     18.72 o
   0   8  12        4.27       18.37     23.68 o
   1   8  12        8.45       22.63     22.43 o
   2   8  12       18.43        2.44     27.37 o
  -1   9  12        0.10       -4.96     29.33 o
   0   9  12      104.56       53.77     36.66 o
   1   9  12       31.80       51.40     23.68 o
   2   9  12       28.34       14.18     25.42 o
  -2  10  12       37.65       58.66     32.75 o
  -1  10  12        3.60      -18.58     18.58 o
   0  10  12        0.14      -18.72     18.72 o
   1  10  12        4.82       -7.03     59.64 o
   2  10  12       29.90       21.02     38.13 o
  -1  11  12        5.72      -17.61     47.66 o
   0  11  12       86.27       22.74     40.57 o
   1  11  12        2.37       -5.10     18.42 o
  -1  12  12        3.30       -1.22     16.21 o
   0  12  12       17.98        3.00     19.35 o
   1  12  12        1.80       12.59     20.04 o
  -2   1  13       69.42       42.04     36.91 o
  -1   1  13       24.20       89.68     48.15 o
   0   1  13       22.98        5.91     15.41 o
   1   1  13       33.50       48.63     21.58 o
  -2   2  13       11.54       20.53     32.26 o
  -1   2  13        2.59      -20.39     20.39 o
   0   2  13        2.03      -26.45     36.17 o
   1   2  13        0.20       14.97     21.44 o
  -1   3  13       20.06       15.00     21.91 o
   0   3  13       13.74       -1.96     30.31 o
   1   3  13        0.22      -10.39     24.20 o
  -1   4  13        6.95       22.56     21.61 o
   0   4  13       48.16       11.00     22.94 o
   1   4  13       27.74       -0.20     24.88 o
  -1   5  13        1.50       -2.60     21.50 o
   0   5  13       34.00       15.65     42.04 o
   0   6  13        1.15      -20.39     20.39 o
